# Supplementary material for: Clarifying the effect of biodiversity on productivity in natural ecosystems with longitudinal data and methods for causal inference
Source: Nat Commun. 2023 May 5;14:2607. doi: 10.1038/s41467-023-37194-5 (PMC10163230; doi:10.1038/s41467-023-37194-5)
Supplement: Supplementary file 3 — Supplementary Dataset 1 [file 41467_2023_37194_MOESM3_ESM.zip]

Archive with 12 entries (11 files):
- tutorial in R/
- __MACOSX/._tutorial in R
- tutorial in R/.Rhistory
- __MACOSX/tutorial in R/._.Rhistory
- tutorial in R/.DS_Store
- __MACOSX/tutorial in R/._.DS_Store
- tutorial in R/cleaned_comb_data.csv
- __MACOSX/tutorial in R/._cleaned_comb_data.csv
- tutorial in R/.RData
- __MACOSX/tutorial in R/._.RData
- tutorial in R/RMarkdown_panel_designs_Dee_and_Severen.html
- __MACOSX/tutorial in R/._RMarkdown_panel_designs_Dee_and_Severen.html
