# Supplementary material for: Clarifying the effect of biodiversity on productivity in natural ecosystems with longitudinal data and methods for causal inference
Source: Nat Commun. 2023 May 5;14:2607. doi: 10.1038/s41467-023-37194-5 (PMC10163230; doi:10.1038/s41467-023-37194-5)
Supplement: Supplementary file 3 — Supplementary Dataset 1 [file 41467_2023_37194_MOESM3_ESM.zip › tutorial in R/cleaned_comb_data.csv]

	V1	site_code	year	plot	block	site_name	continent	country	region	managed	burned	grazed	anthropogenic	habitat	elevation	latitude	longitude	RAIN_PET	MAT_v2	MAT_RANGE_v2	ISO_v2	TEMP_VAR_v2	MAX_TEMP_v2	MIN_TEMP_v2	ANN_TEMP_RANGE_v2	TEMP_WET_Q_v2	TEMP_DRY_Q_v2	TEMP_WARM_Q_v2	TEMP_COLD_Q_v2	MAP_v2	MAP_WET_M_v2	MAP_DRY_M_v2	MAP_VAR_v2	MAP_WET_Q_v2	MAP_DRY_Q_v2	MAP_WARM_Q_v2	MAP_COLD_Q_v2	AI	PET	N_Dep	experiment_type	N	P	K	Exclose	trt	first_nutrient_year	first_fenced_year	year_trt
1	1	bldr.us	2008	10	1	Boulder South Campus	North America	US	Central plains (North America)	1	0	0	0	shortgrass prairie	1633	39.972022	-105.233544	-726	9.90416662643353	15.8083332230647	41.2750212645924	828.208517466782	29.1000003814697	-9.19999980926514	38.3000001907349	13.4999999503295	0.266666650772095	20.5833331743876	0.266666650772095	487	74	17	43.8951371051202	190	54	137	54	0.3701	1151	1.9379	Experimental (Full Factorial)	0	0	0	0	Control	2009	2009	0
2	2	bldr.us	2008	12	2	Boulder South Campus	North America	US	Central plains (North America)	1	0	0	0	shortgrass prairie	1633	39.972022	-105.233544	-726	9.90416662643353	15.8083332230647	41.2750212645924	828.208517466782	29.1000003814697	-9.19999980926514	38.3000001907349	13.4999999503295	0.266666650772095	20.5833331743876	0.266666650772095	487	74	17	43.8951371051202	190	54	137	54	0.3701	1151	1.9379	Experimental (Full Factorial)	0	0	0	0	Control	2009	2009	0
3	3	bldr.us	2009	10	1	Boulder South Campus	North America	US	Central plains (North America)	1	0	0	0	shortgrass prairie	1633	39.972022	-105.233544	-726	9.90416662643353	15.8083332230647	41.2750212645924	828.208517466782	29.1000003814697	-9.19999980926514	38.3000001907349	13.4999999503295	0.266666650772095	20.5833331743876	0.266666650772095	487	74	17	43.8951371051202	190	54	137	54	0.3701	1151	1.9379	Experimental (Full Factorial)	0	0	0	0	Control	2009	2009	1
4	4	bldr.us	2009	12	2	Boulder South Campus	North America	US	Central plains (North America)	1	0	0	0	shortgrass prairie	1633	39.972022	-105.233544	-726	9.90416662643353	15.8083332230647	41.2750212645924	828.208517466782	29.1000003814697	-9.19999980926514	38.3000001907349	13.4999999503295	0.266666650772095	20.5833331743876	0.266666650772095	487	74	17	43.8951371051202	190	54	137	54	0.3701	1151	1.9379	Experimental (Full Factorial)	0	0	0	0	Control	2009	2009	1
5	5	bldr.us	2010	10	1	Boulder South Campus	North America	US	Central plains (North America)	1	0	0	0	shortgrass prairie	1633	39.972022	-105.233544	-726	9.90416662643353	15.8083332230647	41.2750212645924	828.208517466782	29.1000003814697	-9.19999980926514	38.3000001907349	13.4999999503295	0.266666650772095	20.5833331743876	0.266666650772095	487	74	17	43.8951371051202	190	54	137	54	0.3701	1151	1.9379	Experimental (Full Factorial)	0	0	0	0	Control	2009	2009	2
6	6	bldr.us	2010	12	2	Boulder South Campus	North America	US	Central plains (North America)	1	0	0	0	shortgrass prairie	1633	39.972022	-105.233544	-726	9.90416662643353	15.8083332230647	41.2750212645924	828.208517466782	29.1000003814697	-9.19999980926514	38.3000001907349	13.4999999503295	0.266666650772095	20.5833331743876	0.266666650772095	487	74	17	43.8951371051202	190	54	137	54	0.3701	1151	1.9379	Experimental (Full Factorial)	0	0	0	0	Control	2009	2009	2
7	7	bldr.us	2011	10	1	Boulder South Campus	North America	US	Central plains (North America)	1	0	0	0	shortgrass prairie	1633	39.972022	-105.233544	-726	9.90416662643353	15.8083332230647	41.2750212645924	828.208517466782	29.1000003814697	-9.19999980926514	38.3000001907349	13.4999999503295	0.266666650772095	20.5833331743876	0.266666650772095	487	74	17	43.8951371051202	190	54	137	54	0.3701	1151	1.9379	Experimental (Full Factorial)	0	0	0	0	Control	2009	2009	3
8	8	bldr.us	2011	12	2	Boulder South Campus	North America	US	Central plains (North America)	1	0	0	0	shortgrass prairie	1633	39.972022	-105.233544	-726	9.90416662643353	15.8083332230647	41.2750212645924	828.208517466782	29.1000003814697	-9.19999980926514	38.3000001907349	13.4999999503295	0.266666650772095	20.5833331743876	0.266666650772095	487	74	17	43.8951371051202	190	54	137	54	0.3701	1151	1.9379	Experimental (Full Factorial)	0	0	0	0	Control	2009	2009	3
9	9	bldr.us	2012	10	1	Boulder South Campus	North America	US	Central plains (North America)	1	0	0	0	shortgrass prairie	1633	39.972022	-105.233544	-726	9.90416662643353	15.8083332230647	41.2750212645924	828.208517466782	29.1000003814697	-9.19999980926514	38.3000001907349	13.4999999503295	0.266666650772095	20.5833331743876	0.266666650772095	487	74	17	43.8951371051202	190	54	137	54	0.3701	1151	1.9379	Experimental (Full Factorial)	0	0	0	0	Control	2009	2009	4
10	10	bldr.us	2012	12	2	Boulder South Campus	North America	US	Central plains (North America)	1	0	0	0	shortgrass prairie	1633	39.972022	-105.233544	-726	9.90416662643353	15.8083332230647	41.2750212645924	828.208517466782	29.1000003814697	-9.19999980926514	38.3000001907349	13.4999999503295	0.266666650772095	20.5833331743876	0.266666650772095	487	74	17	43.8951371051202	190	54	137	54	0.3701	1151	1.9379	Experimental (Full Factorial)	0	0	0	0	Control	2009	2009	4
11	11	bldr.us	2013	10	1	Boulder South Campus	North America	US	Central plains (North America)	1	0	0	0	shortgrass prairie	1633	39.972022	-105.233544	-726	9.90416662643353	15.8083332230647	41.2750212645924	828.208517466782	29.1000003814697	-9.19999980926514	38.3000001907349	13.4999999503295	0.266666650772095	20.5833331743876	0.266666650772095	487	74	17	43.8951371051202	190	54	137	54	0.3701	1151	1.9379	Experimental (Full Factorial)	0	0	0	0	Control	2009	2009	5
12	12	bldr.us	2013	12	2	Boulder South Campus	North America	US	Central plains (North America)	1	0	0	0	shortgrass prairie	1633	39.972022	-105.233544	-726	9.90416662643353	15.8083332230647	41.2750212645924	828.208517466782	29.1000003814697	-9.19999980926514	38.3000001907349	13.4999999503295	0.266666650772095	20.5833331743876	0.266666650772095	487	74	17	43.8951371051202	190	54	137	54	0.3701	1151	1.9379	Experimental (Full Factorial)	0	0	0	0	Control	2009	2009	5
13	13	bnch.us	2007	7	1	Bunchgrass (Andrews LTER)	North America	US	Montane West (North America)	0	0	0	0	montane grassland	1318.083	44.27668543	-121.9680169	787	6.7708332836628	11.0749999880791	42.9263562255951	564.637688803783	19.1000003814697	-6.69999980926514	25.8000001907349	1.13333330551783	13.8666666348775	14.2499998410543	0.699999928474426	1618	274	24	65.9773459036054	775	117	123	721	1.9348	860	2.8441	Experimental (Full Factorial)	0	0	0	0	Control	2008	2008	0
14	14	bnch.us	2007	20	2	Bunchgrass (Andrews LTER)	North America	US	Montane West (North America)	0	0	0	0	montane grassland	1318.083	44.27668543	-121.9680169	787	6.7708332836628	11.0749999880791	42.9263562255951	564.637688803783	19.1000003814697	-6.69999980926514	25.8000001907349	1.13333330551783	13.8666666348775	14.2499998410543	0.699999928474426	1618	274	24	65.9773459036054	775	117	123	721	1.9348	860	2.8441	Experimental (Full Factorial)	0	0	0	0	Control	2008	2008	0
15	15	bnch.us	2007	25	3	Bunchgrass (Andrews LTER)	North America	US	Montane West (North America)	0	0	0	0	montane grassland	1318.083	44.27668543	-121.9680169	787	6.7708332836628	11.0749999880791	42.9263562255951	564.637688803783	19.1000003814697	-6.69999980926514	25.8000001907349	1.13333330551783	13.8666666348775	14.2499998410543	0.699999928474426	1618	274	24	65.9773459036054	775	117	123	721	1.9348	860	2.8441	Experimental (Full Factorial)	0	0	0	0	Control	2008	2008	0
16	16	bnch.us	2008	7	1	Bunchgrass (Andrews LTER)	North America	US	Montane West (North America)	0	0	0	0	montane grassland	1318.083	44.27668543	-121.9680169	787	6.7708332836628	11.0749999880791	42.9263562255951	564.637688803783	19.1000003814697	-6.69999980926514	25.8000001907349	1.13333330551783	13.8666666348775	14.2499998410543	0.699999928474426	1618	274	24	65.9773459036054	775	117	123	721	1.9348	860	2.8441	Experimental (Full Factorial)	0	0	0	0	Control	2008	2008	1
17	17	bnch.us	2008	20	2	Bunchgrass (Andrews LTER)	North America	US	Montane West (North America)	0	0	0	0	montane grassland	1318.083	44.27668543	-121.9680169	787	6.7708332836628	11.0749999880791	42.9263562255951	564.637688803783	19.1000003814697	-6.69999980926514	25.8000001907349	1.13333330551783	13.8666666348775	14.2499998410543	0.699999928474426	1618	274	24	65.9773459036054	775	117	123	721	1.9348	860	2.8441	Experimental (Full Factorial)	0	0	0	0	Control	2008	2008	1
18	18	bnch.us	2008	25	3	Bunchgrass (Andrews LTER)	North America	US	Montane West (North America)	0	0	0	0	montane grassland	1318.083	44.27668543	-121.9680169	787	6.7708332836628	11.0749999880791	42.9263562255951	564.637688803783	19.1000003814697	-6.69999980926514	25.8000001907349	1.13333330551783	13.8666666348775	14.2499998410543	0.699999928474426	1618	274	24	65.9773459036054	775	117	123	721	1.9348	860	2.8441	Experimental (Full Factorial)	0	0	0	0	Control	2008	2008	1
19	19	bnch.us	2009	7	1	Bunchgrass (Andrews LTER)	North America	US	Montane West (North America)	0	0	0	0	montane grassland	1318.083	44.27668543	-121.9680169	787	6.7708332836628	11.0749999880791	42.9263562255951	564.637688803783	19.1000003814697	-6.69999980926514	25.8000001907349	1.13333330551783	13.8666666348775	14.2499998410543	0.699999928474426	1618	274	24	65.9773459036054	775	117	123	721	1.9348	860	2.8441	Experimental (Full Factorial)	0	0	0	0	Control	2008	2008	2
20	21	bnch.us	2009	25	3	Bunchgrass (Andrews LTER)	North America	US	Montane West (North America)	0	0	0	0	montane grassland	1318.083	44.27668543	-121.9680169	787	6.7708332836628	11.0749999880791	42.9263562255951	564.637688803783	19.1000003814697	-6.69999980926514	25.8000001907349	1.13333330551783	13.8666666348775	14.2499998410543	0.699999928474426	1618	274	24	65.9773459036054	775	117	123	721	1.9348	860	2.8441	Experimental (Full Factorial)	0	0	0	0	Control	2008	2008	2
21	22	bnch.us	2010	7	1	Bunchgrass (Andrews LTER)	North America	US	Montane West (North America)	0	0	0	0	montane grassland	1318.083	44.27668543	-121.9680169	787	6.7708332836628	11.0749999880791	42.9263562255951	564.637688803783	19.1000003814697	-6.69999980926514	25.8000001907349	1.13333330551783	13.8666666348775	14.2499998410543	0.699999928474426	1618	274	24	65.9773459036054	775	117	123	721	1.9348	860	2.8441	Experimental (Full Factorial)	0	0	0	0	Control	2008	2008	3
22	23	bnch.us	2010	20	2	Bunchgrass (Andrews LTER)	North America	US	Montane West (North America)	0	0	0	0	montane grassland	1318.083	44.27668543	-121.9680169	787	6.7708332836628	11.0749999880791	42.9263562255951	564.637688803783	19.1000003814697	-6.69999980926514	25.8000001907349	1.13333330551783	13.8666666348775	14.2499998410543	0.699999928474426	1618	274	24	65.9773459036054	775	117	123	721	1.9348	860	2.8441	Experimental (Full Factorial)	0	0	0	0	Control	2008	2008	3
23	24	bnch.us	2010	25	3	Bunchgrass (Andrews LTER)	North America	US	Montane West (North America)	0	0	0	0	montane grassland	1318.083	44.27668543	-121.9680169	787	6.7708332836628	11.0749999880791	42.9263562255951	564.637688803783	19.1000003814697	-6.69999980926514	25.8000001907349	1.13333330551783	13.8666666348775	14.2499998410543	0.699999928474426	1618	274	24	65.9773459036054	775	117	123	721	1.9348	860	2.8441	Experimental (Full Factorial)	0	0	0	0	Control	2008	2008	3
24	25	bnch.us	2011	7	1	Bunchgrass (Andrews LTER)	North America	US	Montane West (North America)	0	0	0	0	montane grassland	1318.083	44.27668543	-121.9680169	787	6.7708332836628	11.0749999880791	42.9263562255951	564.637688803783	19.1000003814697	-6.69999980926514	25.8000001907349	1.13333330551783	13.8666666348775	14.2499998410543	0.699999928474426	1618	274	24	65.9773459036054	775	117	123	721	1.9348	860	2.8441	Experimental (Full Factorial)	0	0	0	0	Control	2008	2008	4
25	26	bnch.us	2011	20	2	Bunchgrass (Andrews LTER)	North America	US	Montane West (North America)	0	0	0	0	montane grassland	1318.083	44.27668543	-121.9680169	787	6.7708332836628	11.0749999880791	42.9263562255951	564.637688803783	19.1000003814697	-6.69999980926514	25.8000001907349	1.13333330551783	13.8666666348775	14.2499998410543	0.699999928474426	1618	274	24	65.9773459036054	775	117	123	721	1.9348	860	2.8441	Experimental (Full Factorial)	0	0	0	0	Control	2008	2008	4
26	27	bnch.us	2011	25	3	Bunchgrass (Andrews LTER)	North America	US	Montane West (North America)	0	0	0	0	montane grassland	1318.083	44.27668543	-121.9680169	787	6.7708332836628	11.0749999880791	42.9263562255951	564.637688803783	19.1000003814697	-6.69999980926514	25.8000001907349	1.13333330551783	13.8666666348775	14.2499998410543	0.699999928474426	1618	274	24	65.9773459036054	775	117	123	721	1.9348	860	2.8441	Experimental (Full Factorial)	0	0	0	0	Control	2008	2008	4
27	28	bnch.us	2012	7	1	Bunchgrass (Andrews LTER)	North America	US	Montane West (North America)	0	0	0	0	montane grassland	1318.083	44.27668543	-121.9680169	787	6.7708332836628	11.0749999880791	42.9263562255951	564.637688803783	19.1000003814697	-6.69999980926514	25.8000001907349	1.13333330551783	13.8666666348775	14.2499998410543	0.699999928474426	1618	274	24	65.9773459036054	775	117	123	721	1.9348	860	2.8441	Experimental (Full Factorial)	0	0	0	0	Control	2008	2008	5
28	29	bnch.us	2012	20	2	Bunchgrass (Andrews LTER)	North America	US	Montane West (North America)	0	0	0	0	montane grassland	1318.083	44.27668543	-121.9680169	787	6.7708332836628	11.0749999880791	42.9263562255951	564.637688803783	19.1000003814697	-6.69999980926514	25.8000001907349	1.13333330551783	13.8666666348775	14.2499998410543	0.699999928474426	1618	274	24	65.9773459036054	775	117	123	721	1.9348	860	2.8441	Experimental (Full Factorial)	0	0	0	0	Control	2008	2008	5
29	30	bnch.us	2012	25	3	Bunchgrass (Andrews LTER)	North America	US	Montane West (North America)	0	0	0	0	montane grassland	1318.083	44.27668543	-121.9680169	787	6.7708332836628	11.0749999880791	42.9263562255951	564.637688803783	19.1000003814697	-6.69999980926514	25.8000001907349	1.13333330551783	13.8666666348775	14.2499998410543	0.699999928474426	1618	274	24	65.9773459036054	775	117	123	721	1.9348	860	2.8441	Experimental (Full Factorial)	0	0	0	0	Control	2008	2008	5
30	31	bnch.us	2013	7	1	Bunchgrass (Andrews LTER)	North America	US	Montane West (North America)	0	0	0	0	montane grassland	1318.083	44.27668543	-121.9680169	787	6.7708332836628	11.0749999880791	42.9263562255951	564.637688803783	19.1000003814697	-6.69999980926514	25.8000001907349	1.13333330551783	13.8666666348775	14.2499998410543	0.699999928474426	1618	274	24	65.9773459036054	775	117	123	721	1.9348	860	2.8441	Experimental (Full Factorial)	0	0	0	0	Control	2008	2008	6
31	32	bnch.us	2013	20	2	Bunchgrass (Andrews LTER)	North America	US	Montane West (North America)	0	0	0	0	montane grassland	1318.083	44.27668543	-121.9680169	787	6.7708332836628	11.0749999880791	42.9263562255951	564.637688803783	19.1000003814697	-6.69999980926514	25.8000001907349	1.13333330551783	13.8666666348775	14.2499998410543	0.699999928474426	1618	274	24	65.9773459036054	775	117	123	721	1.9348	860	2.8441	Experimental (Full Factorial)	0	0	0	0	Control	2008	2008	6
32	33	bnch.us	2013	25	3	Bunchgrass (Andrews LTER)	North America	US	Montane West (North America)	0	0	0	0	montane grassland	1318.083	44.27668543	-121.9680169	787	6.7708332836628	11.0749999880791	42.9263562255951	564.637688803783	19.1000003814697	-6.69999980926514	25.8000001907349	1.13333330551783	13.8666666348775	14.2499998410543	0.699999928474426	1618	274	24	65.9773459036054	775	117	123	721	1.9348	860	2.8441	Experimental (Full Factorial)	0	0	0	0	Control	2008	2008	6
33	34	bnch.us	2014	7	1	Bunchgrass (Andrews LTER)	North America	US	Montane West (North America)	0	0	0	0	montane grassland	1318.083	44.27668543	-121.9680169	787	6.7708332836628	11.0749999880791	42.9263562255951	564.637688803783	19.1000003814697	-6.69999980926514	25.8000001907349	1.13333330551783	13.8666666348775	14.2499998410543	0.699999928474426	1618	274	24	65.9773459036054	775	117	123	721	1.9348	860	2.8441	Experimental (Full Factorial)	0	0	0	0	Control	2008	2008	7
34	35	bnch.us	2014	20	2	Bunchgrass (Andrews LTER)	North America	US	Montane West (North America)	0	0	0	0	montane grassland	1318.083	44.27668543	-121.9680169	787	6.7708332836628	11.0749999880791	42.9263562255951	564.637688803783	19.1000003814697	-6.69999980926514	25.8000001907349	1.13333330551783	13.8666666348775	14.2499998410543	0.699999928474426	1618	274	24	65.9773459036054	775	117	123	721	1.9348	860	2.8441	Experimental (Full Factorial)	0	0	0	0	Control	2008	2008	7
35	36	bnch.us	2014	25	3	Bunchgrass (Andrews LTER)	North America	US	Montane West (North America)	0	0	0	0	montane grassland	1318.083	44.27668543	-121.9680169	787	6.7708332836628	11.0749999880791	42.9263562255951	564.637688803783	19.1000003814697	-6.69999980926514	25.8000001907349	1.13333330551783	13.8666666348775	14.2499998410543	0.699999928474426	1618	274	24	65.9773459036054	775	117	123	721	1.9348	860	2.8441	Experimental (Full Factorial)	0	0	0	0	Control	2008	2008	7
36	37	bnch.us	2015	7	1	Bunchgrass (Andrews LTER)	North America	US	Montane West (North America)	0	0	0	0	montane grassland	1318.083	44.27668543	-121.9680169	787	6.7708332836628	11.0749999880791	42.9263562255951	564.637688803783	19.1000003814697	-6.69999980926514	25.8000001907349	1.13333330551783	13.8666666348775	14.2499998410543	0.699999928474426	1618	274	24	65.9773459036054	775	117	123	721	1.9348	860	2.8441	Experimental (Full Factorial)	0	0	0	0	Control	2008	2008	8
37	38	bnch.us	2015	20	2	Bunchgrass (Andrews LTER)	North America	US	Montane West (North America)	0	0	0	0	montane grassland	1318.083	44.27668543	-121.9680169	787	6.7708332836628	11.0749999880791	42.9263562255951	564.637688803783	19.1000003814697	-6.69999980926514	25.8000001907349	1.13333330551783	13.8666666348775	14.2499998410543	0.699999928474426	1618	274	24	65.9773459036054	775	117	123	721	1.9348	860	2.8441	Experimental (Full Factorial)	0	0	0	0	Control	2008	2008	8
38	39	bnch.us	2015	25	3	Bunchgrass (Andrews LTER)	North America	US	Montane West (North America)	0	0	0	0	montane grassland	1318.083	44.27668543	-121.9680169	787	6.7708332836628	11.0749999880791	42.9263562255951	564.637688803783	19.1000003814697	-6.69999980926514	25.8000001907349	1.13333330551783	13.8666666348775	14.2499998410543	0.699999928474426	1618	274	24	65.9773459036054	775	117	123	721	1.9348	860	2.8441	Experimental (Full Factorial)	0	0	0	0	Control	2008	2008	8
39	40	bnch.us	2016	7	1	Bunchgrass (Andrews LTER)	North America	US	Montane West (North America)	0	0	0	0	montane grassland	1318.083	44.27668543	-121.9680169	787	6.7708332836628	11.0749999880791	42.9263562255951	564.637688803783	19.1000003814697	-6.69999980926514	25.8000001907349	1.13333330551783	13.8666666348775	14.2499998410543	0.699999928474426	1618	274	24	65.9773459036054	775	117	123	721	1.9348	860	2.8441	Experimental (Full Factorial)	0	0	0	0	Control	2008	2008	9
40	41	bnch.us	2016	20	2	Bunchgrass (Andrews LTER)	North America	US	Montane West (North America)	0	0	0	0	montane grassland	1318.083	44.27668543	-121.9680169	787	6.7708332836628	11.0749999880791	42.9263562255951	564.637688803783	19.1000003814697	-6.69999980926514	25.8000001907349	1.13333330551783	13.8666666348775	14.2499998410543	0.699999928474426	1618	274	24	65.9773459036054	775	117	123	721	1.9348	860	2.8441	Experimental (Full Factorial)	0	0	0	0	Control	2008	2008	9
41	42	bnch.us	2016	25	3	Bunchgrass (Andrews LTER)	North America	US	Montane West (North America)	0	0	0	0	montane grassland	1318.083	44.27668543	-121.9680169	787	6.7708332836628	11.0749999880791	42.9263562255951	564.637688803783	19.1000003814697	-6.69999980926514	25.8000001907349	1.13333330551783	13.8666666348775	14.2499998410543	0.699999928474426	1618	274	24	65.9773459036054	775	117	123	721	1.9348	860	2.8441	Experimental (Full Factorial)	0	0	0	0	Control	2008	2008	9
42	43	bnch.us	2017	7	1	Bunchgrass (Andrews LTER)	North America	US	Montane West (North America)	0	0	0	0	montane grassland	1318.083	44.27668543	-121.9680169	787	6.7708332836628	11.0749999880791	42.9263562255951	564.637688803783	19.1000003814697	-6.69999980926514	25.8000001907349	1.13333330551783	13.8666666348775	14.2499998410543	0.699999928474426	1618	274	24	65.9773459036054	775	117	123	721	1.9348	860	2.8441	Experimental (Full Factorial)	0	0	0	0	Control	2008	2008	10
43	44	bnch.us	2017	20	2	Bunchgrass (Andrews LTER)	North America	US	Montane West (North America)	0	0	0	0	montane grassland	1318.083	44.27668543	-121.9680169	787	6.7708332836628	11.0749999880791	42.9263562255951	564.637688803783	19.1000003814697	-6.69999980926514	25.8000001907349	1.13333330551783	13.8666666348775	14.2499998410543	0.699999928474426	1618	274	24	65.9773459036054	775	117	123	721	1.9348	860	2.8441	Experimental (Full Factorial)	0	0	0	0	Control	2008	2008	10
44	45	bnch.us	2017	25	3	Bunchgrass (Andrews LTER)	North America	US	Montane West (North America)	0	0	0	0	montane grassland	1318.083	44.27668543	-121.9680169	787	6.7708332836628	11.0749999880791	42.9263562255951	564.637688803783	19.1000003814697	-6.69999980926514	25.8000001907349	1.13333330551783	13.8666666348775	14.2499998410543	0.699999928474426	1618	274	24	65.9773459036054	775	117	123	721	1.9348	860	2.8441	Experimental (Full Factorial)	0	0	0	0	Control	2008	2008	10
45	46	bogong.au	2009	3	1	Bogong	Australia	AU	Australia	0	0	0	0	alpine grassland	1760	-36.874	147.254	759	5.98333333805203	8.01666667312384	37.6369332432111	489.99226773548	15.8999996185303	-5.40000009536743	21.2999997138977	0.100000063578288	12.1000000635783	12.1000000635783	0.100000063578288	1678	193	79	26.4882152639703	542	281	281	542	1.9159	833	5.1493	Experimental (Full Factorial)	0	0	0	0	Control	2010	2010	0
46	47	bogong.au	2009	11	2	Bogong	Australia	AU	Australia	0	0	0	0	alpine grassland	1760	-36.874	147.254	759	5.98333333805203	8.01666667312384	37.6369332432111	489.99226773548	15.8999996185303	-5.40000009536743	21.2999997138977	0.100000063578288	12.1000000635783	12.1000000635783	0.100000063578288	1678	193	79	26.4882152639703	542	281	281	542	1.9159	833	5.1493	Experimental (Full Factorial)	0	0	0	0	Control	2010	2010	0
47	48	bogong.au	2009	21	3	Bogong	Australia	AU	Australia	0	0	0	0	alpine grassland	1760	-36.874	147.254	759	5.98333333805203	8.01666667312384	37.6369332432111	489.99226773548	15.8999996185303	-5.40000009536743	21.2999997138977	0.100000063578288	12.1000000635783	12.1000000635783	0.100000063578288	1678	193	79	26.4882152639703	542	281	281	542	1.9159	833	5.1493	Experimental (Full Factorial)	0	0	0	0	Control	2010	2010	0
48	49	bogong.au	2010	3	1	Bogong	Australia	AU	Australia	0	0	0	0	alpine grassland	1760	-36.874	147.254	759	5.98333333805203	8.01666667312384	37.6369332432111	489.99226773548	15.8999996185303	-5.40000009536743	21.2999997138977	0.100000063578288	12.1000000635783	12.1000000635783	0.100000063578288	1678	193	79	26.4882152639703	542	281	281	542	1.9159	833	5.1493	Experimental (Full Factorial)	0	0	0	0	Control	2010	2010	1
49	50	bogong.au	2010	11	2	Bogong	Australia	AU	Australia	0	0	0	0	alpine grassland	1760	-36.874	147.254	759	5.98333333805203	8.01666667312384	37.6369332432111	489.99226773548	15.8999996185303	-5.40000009536743	21.2999997138977	0.100000063578288	12.1000000635783	12.1000000635783	0.100000063578288	1678	193	79	26.4882152639703	542	281	281	542	1.9159	833	5.1493	Experimental (Full Factorial)	0	0	0	0	Control	2010	2010	1
50	51	bogong.au	2010	21	3	Bogong	Australia	AU	Australia	0	0	0	0	alpine grassland	1760	-36.874	147.254	759	5.98333333805203	8.01666667312384	37.6369332432111	489.99226773548	15.8999996185303	-5.40000009536743	21.2999997138977	0.100000063578288	12.1000000635783	12.1000000635783	0.100000063578288	1678	193	79	26.4882152639703	542	281	281	542	1.9159	833	5.1493	Experimental (Full Factorial)	0	0	0	0	Control	2010	2010	1
51	52	bogong.au	2011	3	1	Bogong	Australia	AU	Australia	0	0	0	0	alpine grassland	1760	-36.874	147.254	759	5.98333333805203	8.01666667312384	37.6369332432111	489.99226773548	15.8999996185303	-5.40000009536743	21.2999997138977	0.100000063578288	12.1000000635783	12.1000000635783	0.100000063578288	1678	193	79	26.4882152639703	542	281	281	542	1.9159	833	5.1493	Experimental (Full Factorial)	0	0	0	0	Control	2010	2010	2
52	53	bogong.au	2011	11	2	Bogong	Australia	AU	Australia	0	0	0	0	alpine grassland	1760	-36.874	147.254	759	5.98333333805203	8.01666667312384	37.6369332432111	489.99226773548	15.8999996185303	-5.40000009536743	21.2999997138977	0.100000063578288	12.1000000635783	12.1000000635783	0.100000063578288	1678	193	79	26.4882152639703	542	281	281	542	1.9159	833	5.1493	Experimental (Full Factorial)	0	0	0	0	Control	2010	2010	2
53	54	bogong.au	2011	21	3	Bogong	Australia	AU	Australia	0	0	0	0	alpine grassland	1760	-36.874	147.254	759	5.98333333805203	8.01666667312384	37.6369332432111	489.99226773548	15.8999996185303	-5.40000009536743	21.2999997138977	0.100000063578288	12.1000000635783	12.1000000635783	0.100000063578288	1678	193	79	26.4882152639703	542	281	281	542	1.9159	833	5.1493	Experimental (Full Factorial)	0	0	0	0	Control	2010	2010	2
54	55	bogong.au	2012	3	1	Bogong	Australia	AU	Australia	0	0	0	0	alpine grassland	1760	-36.874	147.254	759	5.98333333805203	8.01666667312384	37.6369332432111	489.99226773548	15.8999996185303	-5.40000009536743	21.2999997138977	0.100000063578288	12.1000000635783	12.1000000635783	0.100000063578288	1678	193	79	26.4882152639703	542	281	281	542	1.9159	833	5.1493	Experimental (Full Factorial)	0	0	0	0	Control	2010	2010	3
55	56	bogong.au	2012	11	2	Bogong	Australia	AU	Australia	0	0	0	0	alpine grassland	1760	-36.874	147.254	759	5.98333333805203	8.01666667312384	37.6369332432111	489.99226773548	15.8999996185303	-5.40000009536743	21.2999997138977	0.100000063578288	12.1000000635783	12.1000000635783	0.100000063578288	1678	193	79	26.4882152639703	542	281	281	542	1.9159	833	5.1493	Experimental (Full Factorial)	0	0	0	0	Control	2010	2010	3
56	57	bogong.au	2012	21	3	Bogong	Australia	AU	Australia	0	0	0	0	alpine grassland	1760	-36.874	147.254	759	5.98333333805203	8.01666667312384	37.6369332432111	489.99226773548	15.8999996185303	-5.40000009536743	21.2999997138977	0.100000063578288	12.1000000635783	12.1000000635783	0.100000063578288	1678	193	79	26.4882152639703	542	281	281	542	1.9159	833	5.1493	Experimental (Full Factorial)	0	0	0	0	Control	2010	2010	3
57	58	bogong.au	2013	3	1	Bogong	Australia	AU	Australia	0	0	0	0	alpine grassland	1760	-36.874	147.254	759	5.98333333805203	8.01666667312384	37.6369332432111	489.99226773548	15.8999996185303	-5.40000009536743	21.2999997138977	0.100000063578288	12.1000000635783	12.1000000635783	0.100000063578288	1678	193	79	26.4882152639703	542	281	281	542	1.9159	833	5.1493	Experimental (Full Factorial)	0	0	0	0	Control	2010	2010	4
58	59	bogong.au	2013	11	2	Bogong	Australia	AU	Australia	0	0	0	0	alpine grassland	1760	-36.874	147.254	759	5.98333333805203	8.01666667312384	37.6369332432111	489.99226773548	15.8999996185303	-5.40000009536743	21.2999997138977	0.100000063578288	12.1000000635783	12.1000000635783	0.100000063578288	1678	193	79	26.4882152639703	542	281	281	542	1.9159	833	5.1493	Experimental (Full Factorial)	0	0	0	0	Control	2010	2010	4
59	60	bogong.au	2013	21	3	Bogong	Australia	AU	Australia	0	0	0	0	alpine grassland	1760	-36.874	147.254	759	5.98333333805203	8.01666667312384	37.6369332432111	489.99226773548	15.8999996185303	-5.40000009536743	21.2999997138977	0.100000063578288	12.1000000635783	12.1000000635783	0.100000063578288	1678	193	79	26.4882152639703	542	281	281	542	1.9159	833	5.1493	Experimental (Full Factorial)	0	0	0	0	Control	2010	2010	4
60	61	bogong.au	2014	3	1	Bogong	Australia	AU	Australia	0	0	0	0	alpine grassland	1760	-36.874	147.254	759	5.98333333805203	8.01666667312384	37.6369332432111	489.99226773548	15.8999996185303	-5.40000009536743	21.2999997138977	0.100000063578288	12.1000000635783	12.1000000635783	0.100000063578288	1678	193	79	26.4882152639703	542	281	281	542	1.9159	833	5.1493	Experimental (Full Factorial)	0	0	0	0	Control	2010	2010	5
61	62	bogong.au	2014	11	2	Bogong	Australia	AU	Australia	0	0	0	0	alpine grassland	1760	-36.874	147.254	759	5.98333333805203	8.01666667312384	37.6369332432111	489.99226773548	15.8999996185303	-5.40000009536743	21.2999997138977	0.100000063578288	12.1000000635783	12.1000000635783	0.100000063578288	1678	193	79	26.4882152639703	542	281	281	542	1.9159	833	5.1493	Experimental (Full Factorial)	0	0	0	0	Control	2010	2010	5
62	63	bogong.au	2014	21	3	Bogong	Australia	AU	Australia	0	0	0	0	alpine grassland	1760	-36.874	147.254	759	5.98333333805203	8.01666667312384	37.6369332432111	489.99226773548	15.8999996185303	-5.40000009536743	21.2999997138977	0.100000063578288	12.1000000635783	12.1000000635783	0.100000063578288	1678	193	79	26.4882152639703	542	281	281	542	1.9159	833	5.1493	Experimental (Full Factorial)	0	0	0	0	Control	2010	2010	5
63	64	bogong.au	2015	3	1	Bogong	Australia	AU	Australia	0	0	0	0	alpine grassland	1760	-36.874	147.254	759	5.98333333805203	8.01666667312384	37.6369332432111	489.99226773548	15.8999996185303	-5.40000009536743	21.2999997138977	0.100000063578288	12.1000000635783	12.1000000635783	0.100000063578288	1678	193	79	26.4882152639703	542	281	281	542	1.9159	833	5.1493	Experimental (Full Factorial)	0	0	0	0	Control	2010	2010	6
64	65	bogong.au	2015	11	2	Bogong	Australia	AU	Australia	0	0	0	0	alpine grassland	1760	-36.874	147.254	759	5.98333333805203	8.01666667312384	37.6369332432111	489.99226773548	15.8999996185303	-5.40000009536743	21.2999997138977	0.100000063578288	12.1000000635783	12.1000000635783	0.100000063578288	1678	193	79	26.4882152639703	542	281	281	542	1.9159	833	5.1493	Experimental (Full Factorial)	0	0	0	0	Control	2010	2010	6
65	66	bogong.au	2015	21	3	Bogong	Australia	AU	Australia	0	0	0	0	alpine grassland	1760	-36.874	147.254	759	5.98333333805203	8.01666667312384	37.6369332432111	489.99226773548	15.8999996185303	-5.40000009536743	21.2999997138977	0.100000063578288	12.1000000635783	12.1000000635783	0.100000063578288	1678	193	79	26.4882152639703	542	281	281	542	1.9159	833	5.1493	Experimental (Full Factorial)	0	0	0	0	Control	2010	2010	6
66	67	bogong.au	2016	3	1	Bogong	Australia	AU	Australia	0	0	0	0	alpine grassland	1760	-36.874	147.254	759	5.98333333805203	8.01666667312384	37.6369332432111	489.99226773548	15.8999996185303	-5.40000009536743	21.2999997138977	0.100000063578288	12.1000000635783	12.1000000635783	0.100000063578288	1678	193	79	26.4882152639703	542	281	281	542	1.9159	833	5.1493	Experimental (Full Factorial)	0	0	0	0	Control	2010	2010	7
67	68	bogong.au	2016	11	2	Bogong	Australia	AU	Australia	0	0	0	0	alpine grassland	1760	-36.874	147.254	759	5.98333333805203	8.01666667312384	37.6369332432111	489.99226773548	15.8999996185303	-5.40000009536743	21.2999997138977	0.100000063578288	12.1000000635783	12.1000000635783	0.100000063578288	1678	193	79	26.4882152639703	542	281	281	542	1.9159	833	5.1493	Experimental (Full Factorial)	0	0	0	0	Control	2010	2010	7
68	69	bogong.au	2016	21	3	Bogong	Australia	AU	Australia	0	0	0	0	alpine grassland	1760	-36.874	147.254	759	5.98333333805203	8.01666667312384	37.6369332432111	489.99226773548	15.8999996185303	-5.40000009536743	21.2999997138977	0.100000063578288	12.1000000635783	12.1000000635783	0.100000063578288	1678	193	79	26.4882152639703	542	281	281	542	1.9159	833	5.1493	Experimental (Full Factorial)	0	0	0	0	Control	2010	2010	7
69	70	bogong.au	2017	3	1	Bogong	Australia	AU	Australia	0	0	0	0	alpine grassland	1760	-36.874	147.254	759	5.98333333805203	8.01666667312384	37.6369332432111	489.99226773548	15.8999996185303	-5.40000009536743	21.2999997138977	0.100000063578288	12.1000000635783	12.1000000635783	0.100000063578288	1678	193	79	26.4882152639703	542	281	281	542	1.9159	833	5.1493	Experimental (Full Factorial)	0	0	0	0	Control	2010	2010	8
70	71	bogong.au	2017	11	2	Bogong	Australia	AU	Australia	0	0	0	0	alpine grassland	1760	-36.874	147.254	759	5.98333333805203	8.01666667312384	37.6369332432111	489.99226773548	15.8999996185303	-5.40000009536743	21.2999997138977	0.100000063578288	12.1000000635783	12.1000000635783	0.100000063578288	1678	193	79	26.4882152639703	542	281	281	542	1.9159	833	5.1493	Experimental (Full Factorial)	0	0	0	0	Control	2010	2010	8
71	72	bogong.au	2017	21	3	Bogong	Australia	AU	Australia	0	0	0	0	alpine grassland	1760	-36.874	147.254	759	5.98333333805203	8.01666667312384	37.6369332432111	489.99226773548	15.8999996185303	-5.40000009536743	21.2999997138977	0.100000063578288	12.1000000635783	12.1000000635783	0.100000063578288	1678	193	79	26.4882152639703	542	281	281	542	1.9159	833	5.1493	Experimental (Full Factorial)	0	0	0	0	Control	2010	2010	8
72	73	burrawan.au	2008	1	1	Burrawan	Australia	AU	Australia	0	0	0	0	semiarid grassland	425	-27.734896	151.139517	-890	18.2249999046326	12.7000001271566	48.2889735173105	497.482301546226	30.5	4.19999980926514	26.3000001907349	23.8999996185303	11.5833330154419	23.8999996185303	11.5833330154419	643	92	25	41.4876127264111	251	94	251	94	0.4335	1573	2.2505	Experimental (Full Factorial)	0	0	0	0	Control	2009	2009	0
73	74	burrawan.au	2008	20	2	Burrawan	Australia	AU	Australia	0	0	0	0	semiarid grassland	425	-27.734896	151.139517	-890	18.2249999046326	12.7000001271566	48.2889735173105	497.482301546226	30.5	4.19999980926514	26.3000001907349	23.8999996185303	11.5833330154419	23.8999996185303	11.5833330154419	643	92	25	41.4876127264111	251	94	251	94	0.4335	1573	2.2505	Experimental (Full Factorial)	0	0	0	0	Control	2009	2009	0
74	75	burrawan.au	2008	24	3	Burrawan	Australia	AU	Australia	0	0	0	0	semiarid grassland	425	-27.734896	151.139517	-890	18.2249999046326	12.7000001271566	48.2889735173105	497.482301546226	30.5	4.19999980926514	26.3000001907349	23.8999996185303	11.5833330154419	23.8999996185303	11.5833330154419	643	92	25	41.4876127264111	251	94	251	94	0.4335	1573	2.2505	Experimental (Full Factorial)	0	0	0	0	Control	2009	2009	0
75	76	burrawan.au	2009	1	1	Burrawan	Australia	AU	Australia	0	0	0	0	semiarid grassland	425	-27.734896	151.139517	-890	18.2249999046326	12.7000001271566	48.2889735173105	497.482301546226	30.5	4.19999980926514	26.3000001907349	23.8999996185303	11.5833330154419	23.8999996185303	11.5833330154419	643	92	25	41.4876127264111	251	94	251	94	0.4335	1573	2.2505	Experimental (Full Factorial)	0	0	0	0	Control	2009	2009	1
76	77	burrawan.au	2009	20	2	Burrawan	Australia	AU	Australia	0	0	0	0	semiarid grassland	425	-27.734896	151.139517	-890	18.2249999046326	12.7000001271566	48.2889735173105	497.482301546226	30.5	4.19999980926514	26.3000001907349	23.8999996185303	11.5833330154419	23.8999996185303	11.5833330154419	643	92	25	41.4876127264111	251	94	251	94	0.4335	1573	2.2505	Experimental (Full Factorial)	0	0	0	0	Control	2009	2009	1
77	78	burrawan.au	2009	24	3	Burrawan	Australia	AU	Australia	0	0	0	0	semiarid grassland	425	-27.734896	151.139517	-890	18.2249999046326	12.7000001271566	48.2889735173105	497.482301546226	30.5	4.19999980926514	26.3000001907349	23.8999996185303	11.5833330154419	23.8999996185303	11.5833330154419	643	92	25	41.4876127264111	251	94	251	94	0.4335	1573	2.2505	Experimental (Full Factorial)	0	0	0	0	Control	2009	2009	1
78	79	burrawan.au	2010	1	1	Burrawan	Australia	AU	Australia	0	0	0	0	semiarid grassland	425	-27.734896	151.139517	-890	18.2249999046326	12.7000001271566	48.2889735173105	497.482301546226	30.5	4.19999980926514	26.3000001907349	23.8999996185303	11.5833330154419	23.8999996185303	11.5833330154419	643	92	25	41.4876127264111	251	94	251	94	0.4335	1573	2.2505	Experimental (Full Factorial)	0	0	0	0	Control	2009	2009	2
79	80	burrawan.au	2010	20	2	Burrawan	Australia	AU	Australia	0	0	0	0	semiarid grassland	425	-27.734896	151.139517	-890	18.2249999046326	12.7000001271566	48.2889735173105	497.482301546226	30.5	4.19999980926514	26.3000001907349	23.8999996185303	11.5833330154419	23.8999996185303	11.5833330154419	643	92	25	41.4876127264111	251	94	251	94	0.4335	1573	2.2505	Experimental (Full Factorial)	0	0	0	0	Control	2009	2009	2
80	81	burrawan.au	2010	24	3	Burrawan	Australia	AU	Australia	0	0	0	0	semiarid grassland	425	-27.734896	151.139517	-890	18.2249999046326	12.7000001271566	48.2889735173105	497.482301546226	30.5	4.19999980926514	26.3000001907349	23.8999996185303	11.5833330154419	23.8999996185303	11.5833330154419	643	92	25	41.4876127264111	251	94	251	94	0.4335	1573	2.2505	Experimental (Full Factorial)	0	0	0	0	Control	2009	2009	2
81	82	burrawan.au	2011	1	1	Burrawan	Australia	AU	Australia	0	0	0	0	semiarid grassland	425	-27.734896	151.139517	-890	18.2249999046326	12.7000001271566	48.2889735173105	497.482301546226	30.5	4.19999980926514	26.3000001907349	23.8999996185303	11.5833330154419	23.8999996185303	11.5833330154419	643	92	25	41.4876127264111	251	94	251	94	0.4335	1573	2.2505	Experimental (Full Factorial)	0	0	0	0	Control	2009	2009	3
82	83	burrawan.au	2011	20	2	Burrawan	Australia	AU	Australia	0	0	0	0	semiarid grassland	425	-27.734896	151.139517	-890	18.2249999046326	12.7000001271566	48.2889735173105	497.482301546226	30.5	4.19999980926514	26.3000001907349	23.8999996185303	11.5833330154419	23.8999996185303	11.5833330154419	643	92	25	41.4876127264111	251	94	251	94	0.4335	1573	2.2505	Experimental (Full Factorial)	0	0	0	0	Control	2009	2009	3
83	84	burrawan.au	2011	24	3	Burrawan	Australia	AU	Australia	0	0	0	0	semiarid grassland	425	-27.734896	151.139517	-890	18.2249999046326	12.7000001271566	48.2889735173105	497.482301546226	30.5	4.19999980926514	26.3000001907349	23.8999996185303	11.5833330154419	23.8999996185303	11.5833330154419	643	92	25	41.4876127264111	251	94	251	94	0.4335	1573	2.2505	Experimental (Full Factorial)	0	0	0	0	Control	2009	2009	3
84	85	burrawan.au	2012	1	1	Burrawan	Australia	AU	Australia	0	0	0	0	semiarid grassland	425	-27.734896	151.139517	-890	18.2249999046326	12.7000001271566	48.2889735173105	497.482301546226	30.5	4.19999980926514	26.3000001907349	23.8999996185303	11.5833330154419	23.8999996185303	11.5833330154419	643	92	25	41.4876127264111	251	94	251	94	0.4335	1573	2.2505	Experimental (Full Factorial)	0	0	0	0	Control	2009	2009	4
85	86	burrawan.au	2012	20	2	Burrawan	Australia	AU	Australia	0	0	0	0	semiarid grassland	425	-27.734896	151.139517	-890	18.2249999046326	12.7000001271566	48.2889735173105	497.482301546226	30.5	4.19999980926514	26.3000001907349	23.8999996185303	11.5833330154419	23.8999996185303	11.5833330154419	643	92	25	41.4876127264111	251	94	251	94	0.4335	1573	2.2505	Experimental (Full Factorial)	0	0	0	0	Control	2009	2009	4
86	87	burrawan.au	2012	24	3	Burrawan	Australia	AU	Australia	0	0	0	0	semiarid grassland	425	-27.734896	151.139517	-890	18.2249999046326	12.7000001271566	48.2889735173105	497.482301546226	30.5	4.19999980926514	26.3000001907349	23.8999996185303	11.5833330154419	23.8999996185303	11.5833330154419	643	92	25	41.4876127264111	251	94	251	94	0.4335	1573	2.2505	Experimental (Full Factorial)	0	0	0	0	Control	2009	2009	4
87	88	burrawan.au	2013	1	1	Burrawan	Australia	AU	Australia	0	0	0	0	semiarid grassland	425	-27.734896	151.139517	-890	18.2249999046326	12.7000001271566	48.2889735173105	497.482301546226	30.5	4.19999980926514	26.3000001907349	23.8999996185303	11.5833330154419	23.8999996185303	11.5833330154419	643	92	25	41.4876127264111	251	94	251	94	0.4335	1573	2.2505	Experimental (Full Factorial)	0	0	0	0	Control	2009	2009	5
88	89	burrawan.au	2013	20	2	Burrawan	Australia	AU	Australia	0	0	0	0	semiarid grassland	425	-27.734896	151.139517	-890	18.2249999046326	12.7000001271566	48.2889735173105	497.482301546226	30.5	4.19999980926514	26.3000001907349	23.8999996185303	11.5833330154419	23.8999996185303	11.5833330154419	643	92	25	41.4876127264111	251	94	251	94	0.4335	1573	2.2505	Experimental (Full Factorial)	0	0	0	0	Control	2009	2009	5
89	90	burrawan.au	2013	24	3	Burrawan	Australia	AU	Australia	0	0	0	0	semiarid grassland	425	-27.734896	151.139517	-890	18.2249999046326	12.7000001271566	48.2889735173105	497.482301546226	30.5	4.19999980926514	26.3000001907349	23.8999996185303	11.5833330154419	23.8999996185303	11.5833330154419	643	92	25	41.4876127264111	251	94	251	94	0.4335	1573	2.2505	Experimental (Full Factorial)	0	0	0	0	Control	2009	2009	5
90	91	burrawan.au	2014	1	1	Burrawan	Australia	AU	Australia	0	0	0	0	semiarid grassland	425	-27.734896	151.139517	-890	18.2249999046326	12.7000001271566	48.2889735173105	497.482301546226	30.5	4.19999980926514	26.3000001907349	23.8999996185303	11.5833330154419	23.8999996185303	11.5833330154419	643	92	25	41.4876127264111	251	94	251	94	0.4335	1573	2.2505	Experimental (Full Factorial)	0	0	0	0	Control	2009	2009	6
91	92	burrawan.au	2014	20	2	Burrawan	Australia	AU	Australia	0	0	0	0	semiarid grassland	425	-27.734896	151.139517	-890	18.2249999046326	12.7000001271566	48.2889735173105	497.482301546226	30.5	4.19999980926514	26.3000001907349	23.8999996185303	11.5833330154419	23.8999996185303	11.5833330154419	643	92	25	41.4876127264111	251	94	251	94	0.4335	1573	2.2505	Experimental (Full Factorial)	0	0	0	0	Control	2009	2009	6
92	93	burrawan.au	2014	24	3	Burrawan	Australia	AU	Australia	0	0	0	0	semiarid grassland	425	-27.734896	151.139517	-890	18.2249999046326	12.7000001271566	48.2889735173105	497.482301546226	30.5	4.19999980926514	26.3000001907349	23.8999996185303	11.5833330154419	23.8999996185303	11.5833330154419	643	92	25	41.4876127264111	251	94	251	94	0.4335	1573	2.2505	Experimental (Full Factorial)	0	0	0	0	Control	2009	2009	6
93	94	burrawan.au	2015	1	1	Burrawan	Australia	AU	Australia	0	0	0	0	semiarid grassland	425	-27.734896	151.139517	-890	18.2249999046326	12.7000001271566	48.2889735173105	497.482301546226	30.5	4.19999980926514	26.3000001907349	23.8999996185303	11.5833330154419	23.8999996185303	11.5833330154419	643	92	25	41.4876127264111	251	94	251	94	0.4335	1573	2.2505	Experimental (Full Factorial)	0	0	0	0	Control	2009	2009	7
94	95	burrawan.au	2015	20	2	Burrawan	Australia	AU	Australia	0	0	0	0	semiarid grassland	425	-27.734896	151.139517	-890	18.2249999046326	12.7000001271566	48.2889735173105	497.482301546226	30.5	4.19999980926514	26.3000001907349	23.8999996185303	11.5833330154419	23.8999996185303	11.5833330154419	643	92	25	41.4876127264111	251	94	251	94	0.4335	1573	2.2505	Experimental (Full Factorial)	0	0	0	0	Control	2009	2009	7
95	96	burrawan.au	2015	24	3	Burrawan	Australia	AU	Australia	0	0	0	0	semiarid grassland	425	-27.734896	151.139517	-890	18.2249999046326	12.7000001271566	48.2889735173105	497.482301546226	30.5	4.19999980926514	26.3000001907349	23.8999996185303	11.5833330154419	23.8999996185303	11.5833330154419	643	92	25	41.4876127264111	251	94	251	94	0.4335	1573	2.2505	Experimental (Full Factorial)	0	0	0	0	Control	2009	2009	7
96	97	cbgb.us	2009	1	1	Chichaqua Bottoms	North America	US	Central plains (North America)	0	1	0	1	tallgrass prairie	275	41.78506667	-93.38538333	-152	9.2583334594965	11.3166667918364	26.6274512749092	1122.07567411596	28.6000003814697	-13.8999996185303	42.5	20.3833335240682	-5.40000003576279	22.3833338419596	-5.40000003576279	871	121	24	46.254993194784	333	85	330	85	0.849	1007	17.9966	Experimental (Full Factorial)	0	0	0	0	Control	2010	2010	0
97	98	cbgb.us	2009	24	2	Chichaqua Bottoms	North America	US	Central plains (North America)	0	1	0	1	tallgrass prairie	275	41.78506667	-93.38538333	-152	9.2583334594965	11.3166667918364	26.6274512749092	1122.07567411596	28.6000003814697	-13.8999996185303	42.5	20.3833335240682	-5.40000003576279	22.3833338419596	-5.40000003576279	871	121	24	46.254993194784	333	85	330	85	0.849	1007	17.9966	Experimental (Full Factorial)	0	0	0	0	Control	2010	2010	0
98	99	cbgb.us	2009	33	3	Chichaqua Bottoms	North America	US	Central plains (North America)	0	1	0	1	tallgrass prairie	275	41.78506667	-93.38538333	-152	9.2583334594965	11.3166667918364	26.6274512749092	1122.07567411596	28.6000003814697	-13.8999996185303	42.5	20.3833335240682	-5.40000003576279	22.3833338419596	-5.40000003576279	871	121	24	46.254993194784	333	85	330	85	0.849	1007	17.9966	Experimental (Full Factorial)	0	0	0	0	Control	2010	2010	0
99	100	cbgb.us	2009	46	4	Chichaqua Bottoms	North America	US	Central plains (North America)	0	1	0	1	tallgrass prairie	275	41.78506667	-93.38538333	-152	9.2583334594965	11.3166667918364	26.6274512749092	1122.07567411596	28.6000003814697	-13.8999996185303	42.5	20.3833335240682	-5.40000003576279	22.3833338419596	-5.40000003576279	871	121	24	46.254993194784	333	85	330	85	0.849	1007	17.9966	Experimental (Full Factorial)	0	0	0	0	Control	2010	2010	0
100	101	cbgb.us	2009	49	5	Chichaqua Bottoms	North America	US	Central plains (North America)	0	1	0	1	tallgrass prairie	275	41.78506667	-93.38538333	-152	9.2583334594965	11.3166667918364	26.6274512749092	1122.07567411596	28.6000003814697	-13.8999996185303	42.5	20.3833335240682	-5.40000003576279	22.3833338419596	-5.40000003576279	871	121	24	46.254993194784	333	85	330	85	0.849	1007	17.9966	Experimental (Full Factorial)	0	0	0	0	Control	2010	2010	0
101	102	cbgb.us	2009	62	6	Chichaqua Bottoms	North America	US	Central plains (North America)	0	1	0	1	tallgrass prairie	275	41.78506667	-93.38538333	-152	9.2583334594965	11.3166667918364	26.6274512749092	1122.07567411596	28.6000003814697	-13.8999996185303	42.5	20.3833335240682	-5.40000003576279	22.3833338419596	-5.40000003576279	871	121	24	46.254993194784	333	85	330	85	0.849	1007	17.9966	Experimental (Full Factorial)	0	0	0	0	Control	2010	2010	0
102	103	cbgb.us	2010	1	1	Chichaqua Bottoms	North America	US	Central plains (North America)	0	1	0	1	tallgrass prairie	275	41.78506667	-93.38538333	-152	9.2583334594965	11.3166667918364	26.6274512749092	1122.07567411596	28.6000003814697	-13.8999996185303	42.5	20.3833335240682	-5.40000003576279	22.3833338419596	-5.40000003576279	871	121	24	46.254993194784	333	85	330	85	0.849	1007	17.9966	Experimental (Full Factorial)	0	0	0	0	Control	2010	2010	1
103	104	cbgb.us	2010	24	2	Chichaqua Bottoms	North America	US	Central plains (North America)	0	1	0	1	tallgrass prairie	275	41.78506667	-93.38538333	-152	9.2583334594965	11.3166667918364	26.6274512749092	1122.07567411596	28.6000003814697	-13.8999996185303	42.5	20.3833335240682	-5.40000003576279	22.3833338419596	-5.40000003576279	871	121	24	46.254993194784	333	85	330	85	0.849	1007	17.9966	Experimental (Full Factorial)	0	0	0	0	Control	2010	2010	1
104	105	cbgb.us	2010	33	3	Chichaqua Bottoms	North America	US	Central plains (North America)	0	1	0	1	tallgrass prairie	275	41.78506667	-93.38538333	-152	9.2583334594965	11.3166667918364	26.6274512749092	1122.07567411596	28.6000003814697	-13.8999996185303	42.5	20.3833335240682	-5.40000003576279	22.3833338419596	-5.40000003576279	871	121	24	46.254993194784	333	85	330	85	0.849	1007	17.9966	Experimental (Full Factorial)	0	0	0	0	Control	2010	2010	1
105	106	cbgb.us	2010	46	4	Chichaqua Bottoms	North America	US	Central plains (North America)	0	1	0	1	tallgrass prairie	275	41.78506667	-93.38538333	-152	9.2583334594965	11.3166667918364	26.6274512749092	1122.07567411596	28.6000003814697	-13.8999996185303	42.5	20.3833335240682	-5.40000003576279	22.3833338419596	-5.40000003576279	871	121	24	46.254993194784	333	85	330	85	0.849	1007	17.9966	Experimental (Full Factorial)	0	0	0	0	Control	2010	2010	1
106	107	cbgb.us	2010	49	5	Chichaqua Bottoms	North America	US	Central plains (North America)	0	1	0	1	tallgrass prairie	275	41.78506667	-93.38538333	-152	9.2583334594965	11.3166667918364	26.6274512749092	1122.07567411596	28.6000003814697	-13.8999996185303	42.5	20.3833335240682	-5.40000003576279	22.3833338419596	-5.40000003576279	871	121	24	46.254993194784	333	85	330	85	0.849	1007	17.9966	Experimental (Full Factorial)	0	0	0	0	Control	2010	2010	1
107	108	cbgb.us	2010	62	6	Chichaqua Bottoms	North America	US	Central plains (North America)	0	1	0	1	tallgrass prairie	275	41.78506667	-93.38538333	-152	9.2583334594965	11.3166667918364	26.6274512749092	1122.07567411596	28.6000003814697	-13.8999996185303	42.5	20.3833335240682	-5.40000003576279	22.3833338419596	-5.40000003576279	871	121	24	46.254993194784	333	85	330	85	0.849	1007	17.9966	Experimental (Full Factorial)	0	0	0	0	Control	2010	2010	1
108	109	cbgb.us	2011	1	1	Chichaqua Bottoms	North America	US	Central plains (North America)	0	1	0	1	tallgrass prairie	275	41.78506667	-93.38538333	-152	9.2583334594965	11.3166667918364	26.6274512749092	1122.07567411596	28.6000003814697	-13.8999996185303	42.5	20.3833335240682	-5.40000003576279	22.3833338419596	-5.40000003576279	871	121	24	46.254993194784	333	85	330	85	0.849	1007	17.9966	Experimental (Full Factorial)	0	0	0	0	Control	2010	2010	2
109	110	cbgb.us	2011	24	2	Chichaqua Bottoms	North America	US	Central plains (North America)	0	1	0	1	tallgrass prairie	275	41.78506667	-93.38538333	-152	9.2583334594965	11.3166667918364	26.6274512749092	1122.07567411596	28.6000003814697	-13.8999996185303	42.5	20.3833335240682	-5.40000003576279	22.3833338419596	-5.40000003576279	871	121	24	46.254993194784	333	85	330	85	0.849	1007	17.9966	Experimental (Full Factorial)	0	0	0	0	Control	2010	2010	2
110	111	cbgb.us	2011	33	3	Chichaqua Bottoms	North America	US	Central plains (North America)	0	1	0	1	tallgrass prairie	275	41.78506667	-93.38538333	-152	9.2583334594965	11.3166667918364	26.6274512749092	1122.07567411596	28.6000003814697	-13.8999996185303	42.5	20.3833335240682	-5.40000003576279	22.3833338419596	-5.40000003576279	871	121	24	46.254993194784	333	85	330	85	0.849	1007	17.9966	Experimental (Full Factorial)	0	0	0	0	Control	2010	2010	2
111	112	cbgb.us	2011	46	4	Chichaqua Bottoms	North America	US	Central plains (North America)	0	1	0	1	tallgrass prairie	275	41.78506667	-93.38538333	-152	9.2583334594965	11.3166667918364	26.6274512749092	1122.07567411596	28.6000003814697	-13.8999996185303	42.5	20.3833335240682	-5.40000003576279	22.3833338419596	-5.40000003576279	871	121	24	46.254993194784	333	85	330	85	0.849	1007	17.9966	Experimental (Full Factorial)	0	0	0	0	Control	2010	2010	2
112	113	cbgb.us	2011	49	5	Chichaqua Bottoms	North America	US	Central plains (North America)	0	1	0	1	tallgrass prairie	275	41.78506667	-93.38538333	-152	9.2583334594965	11.3166667918364	26.6274512749092	1122.07567411596	28.6000003814697	-13.8999996185303	42.5	20.3833335240682	-5.40000003576279	22.3833338419596	-5.40000003576279	871	121	24	46.254993194784	333	85	330	85	0.849	1007	17.9966	Experimental (Full Factorial)	0	0	0	0	Control	2010	2010	2
113	114	cbgb.us	2011	62	6	Chichaqua Bottoms	North America	US	Central plains (North America)	0	1	0	1	tallgrass prairie	275	41.78506667	-93.38538333	-152	9.2583334594965	11.3166667918364	26.6274512749092	1122.07567411596	28.6000003814697	-13.8999996185303	42.5	20.3833335240682	-5.40000003576279	22.3833338419596	-5.40000003576279	871	121	24	46.254993194784	333	85	330	85	0.849	1007	17.9966	Experimental (Full Factorial)	0	0	0	0	Control	2010	2010	2
114	115	cbgb.us	2012	1	1	Chichaqua Bottoms	North America	US	Central plains (North America)	0	1	0	1	tallgrass prairie	275	41.78506667	-93.38538333	-152	9.2583334594965	11.3166667918364	26.6274512749092	1122.07567411596	28.6000003814697	-13.8999996185303	42.5	20.3833335240682	-5.40000003576279	22.3833338419596	-5.40000003576279	871	121	24	46.254993194784	333	85	330	85	0.849	1007	17.9966	Experimental (Full Factorial)	0	0	0	0	Control	2010	2010	3
115	116	cbgb.us	2012	24	2	Chichaqua Bottoms	North America	US	Central plains (North America)	0	1	0	1	tallgrass prairie	275	41.78506667	-93.38538333	-152	9.2583334594965	11.3166667918364	26.6274512749092	1122.07567411596	28.6000003814697	-13.8999996185303	42.5	20.3833335240682	-5.40000003576279	22.3833338419596	-5.40000003576279	871	121	24	46.254993194784	333	85	330	85	0.849	1007	17.9966	Experimental (Full Factorial)	0	0	0	0	Control	2010	2010	3
116	117	cbgb.us	2012	33	3	Chichaqua Bottoms	North America	US	Central plains (North America)	0	1	0	1	tallgrass prairie	275	41.78506667	-93.38538333	-152	9.2583334594965	11.3166667918364	26.6274512749092	1122.07567411596	28.6000003814697	-13.8999996185303	42.5	20.3833335240682	-5.40000003576279	22.3833338419596	-5.40000003576279	871	121	24	46.254993194784	333	85	330	85	0.849	1007	17.9966	Experimental (Full Factorial)	0	0	0	0	Control	2010	2010	3
117	118	cbgb.us	2012	46	4	Chichaqua Bottoms	North America	US	Central plains (North America)	0	1	0	1	tallgrass prairie	275	41.78506667	-93.38538333	-152	9.2583334594965	11.3166667918364	26.6274512749092	1122.07567411596	28.6000003814697	-13.8999996185303	42.5	20.3833335240682	-5.40000003576279	22.3833338419596	-5.40000003576279	871	121	24	46.254993194784	333	85	330	85	0.849	1007	17.9966	Experimental (Full Factorial)	0	0	0	0	Control	2010	2010	3
118	119	cbgb.us	2012	49	5	Chichaqua Bottoms	North America	US	Central plains (North America)	0	1	0	1	tallgrass prairie	275	41.78506667	-93.38538333	-152	9.2583334594965	11.3166667918364	26.6274512749092	1122.07567411596	28.6000003814697	-13.8999996185303	42.5	20.3833335240682	-5.40000003576279	22.3833338419596	-5.40000003576279	871	121	24	46.254993194784	333	85	330	85	0.849	1007	17.9966	Experimental (Full Factorial)	0	0	0	0	Control	2010	2010	3
119	120	cbgb.us	2012	62	6	Chichaqua Bottoms	North America	US	Central plains (North America)	0	1	0	1	tallgrass prairie	275	41.78506667	-93.38538333	-152	9.2583334594965	11.3166667918364	26.6274512749092	1122.07567411596	28.6000003814697	-13.8999996185303	42.5	20.3833335240682	-5.40000003576279	22.3833338419596	-5.40000003576279	871	121	24	46.254993194784	333	85	330	85	0.849	1007	17.9966	Experimental (Full Factorial)	0	0	0	0	Control	2010	2010	3
120	121	cbgb.us	2013	1	1	Chichaqua Bottoms	North America	US	Central plains (North America)	0	1	0	1	tallgrass prairie	275	41.78506667	-93.38538333	-152	9.2583334594965	11.3166667918364	26.6274512749092	1122.07567411596	28.6000003814697	-13.8999996185303	42.5	20.3833335240682	-5.40000003576279	22.3833338419596	-5.40000003576279	871	121	24	46.254993194784	333	85	330	85	0.849	1007	17.9966	Experimental (Full Factorial)	0	0	0	0	Control	2010	2010	4
121	122	cbgb.us	2013	24	2	Chichaqua Bottoms	North America	US	Central plains (North America)	0	1	0	1	tallgrass prairie	275	41.78506667	-93.38538333	-152	9.2583334594965	11.3166667918364	26.6274512749092	1122.07567411596	28.6000003814697	-13.8999996185303	42.5	20.3833335240682	-5.40000003576279	22.3833338419596	-5.40000003576279	871	121	24	46.254993194784	333	85	330	85	0.849	1007	17.9966	Experimental (Full Factorial)	0	0	0	0	Control	2010	2010	4
122	123	cbgb.us	2013	33	3	Chichaqua Bottoms	North America	US	Central plains (North America)	0	1	0	1	tallgrass prairie	275	41.78506667	-93.38538333	-152	9.2583334594965	11.3166667918364	26.6274512749092	1122.07567411596	28.6000003814697	-13.8999996185303	42.5	20.3833335240682	-5.40000003576279	22.3833338419596	-5.40000003576279	871	121	24	46.254993194784	333	85	330	85	0.849	1007	17.9966	Experimental (Full Factorial)	0	0	0	0	Control	2010	2010	4
123	124	cbgb.us	2013	46	4	Chichaqua Bottoms	North America	US	Central plains (North America)	0	1	0	1	tallgrass prairie	275	41.78506667	-93.38538333	-152	9.2583334594965	11.3166667918364	26.6274512749092	1122.07567411596	28.6000003814697	-13.8999996185303	42.5	20.3833335240682	-5.40000003576279	22.3833338419596	-5.40000003576279	871	121	24	46.254993194784	333	85	330	85	0.849	1007	17.9966	Experimental (Full Factorial)	0	0	0	0	Control	2010	2010	4
124	125	cbgb.us	2013	49	5	Chichaqua Bottoms	North America	US	Central plains (North America)	0	1	0	1	tallgrass prairie	275	41.78506667	-93.38538333	-152	9.2583334594965	11.3166667918364	26.6274512749092	1122.07567411596	28.6000003814697	-13.8999996185303	42.5	20.3833335240682	-5.40000003576279	22.3833338419596	-5.40000003576279	871	121	24	46.254993194784	333	85	330	85	0.849	1007	17.9966	Experimental (Full Factorial)	0	0	0	0	Control	2010	2010	4
125	126	cbgb.us	2013	62	6	Chichaqua Bottoms	North America	US	Central plains (North America)	0	1	0	1	tallgrass prairie	275	41.78506667	-93.38538333	-152	9.2583334594965	11.3166667918364	26.6274512749092	1122.07567411596	28.6000003814697	-13.8999996185303	42.5	20.3833335240682	-5.40000003576279	22.3833338419596	-5.40000003576279	871	121	24	46.254993194784	333	85	330	85	0.849	1007	17.9966	Experimental (Full Factorial)	0	0	0	0	Control	2010	2010	4
126	127	cbgb.us	2014	1	1	Chichaqua Bottoms	North America	US	Central plains (North America)	0	1	0	1	tallgrass prairie	275	41.78506667	-93.38538333	-152	9.2583334594965	11.3166667918364	26.6274512749092	1122.07567411596	28.6000003814697	-13.8999996185303	42.5	20.3833335240682	-5.40000003576279	22.3833338419596	-5.40000003576279	871	121	24	46.254993194784	333	85	330	85	0.849	1007	17.9966	Experimental (Full Factorial)	0	0	0	0	Control	2010	2010	5
127	128	cbgb.us	2014	24	2	Chichaqua Bottoms	North America	US	Central plains (North America)	0	1	0	1	tallgrass prairie	275	41.78506667	-93.38538333	-152	9.2583334594965	11.3166667918364	26.6274512749092	1122.07567411596	28.6000003814697	-13.8999996185303	42.5	20.3833335240682	-5.40000003576279	22.3833338419596	-5.40000003576279	871	121	24	46.254993194784	333	85	330	85	0.849	1007	17.9966	Experimental (Full Factorial)	0	0	0	0	Control	2010	2010	5
128	129	cbgb.us	2014	33	3	Chichaqua Bottoms	North America	US	Central plains (North America)	0	1	0	1	tallgrass prairie	275	41.78506667	-93.38538333	-152	9.2583334594965	11.3166667918364	26.6274512749092	1122.07567411596	28.6000003814697	-13.8999996185303	42.5	20.3833335240682	-5.40000003576279	22.3833338419596	-5.40000003576279	871	121	24	46.254993194784	333	85	330	85	0.849	1007	17.9966	Experimental (Full Factorial)	0	0	0	0	Control	2010	2010	5
129	130	cbgb.us	2014	46	4	Chichaqua Bottoms	North America	US	Central plains (North America)	0	1	0	1	tallgrass prairie	275	41.78506667	-93.38538333	-152	9.2583334594965	11.3166667918364	26.6274512749092	1122.07567411596	28.6000003814697	-13.8999996185303	42.5	20.3833335240682	-5.40000003576279	22.3833338419596	-5.40000003576279	871	121	24	46.254993194784	333	85	330	85	0.849	1007	17.9966	Experimental (Full Factorial)	0	0	0	0	Control	2010	2010	5
130	131	cbgb.us	2014	49	5	Chichaqua Bottoms	North America	US	Central plains (North America)	0	1	0	1	tallgrass prairie	275	41.78506667	-93.38538333	-152	9.2583334594965	11.3166667918364	26.6274512749092	1122.07567411596	28.6000003814697	-13.8999996185303	42.5	20.3833335240682	-5.40000003576279	22.3833338419596	-5.40000003576279	871	121	24	46.254993194784	333	85	330	85	0.849	1007	17.9966	Experimental (Full Factorial)	0	0	0	0	Control	2010	2010	5
131	132	cbgb.us	2014	62	6	Chichaqua Bottoms	North America	US	Central plains (North America)	0	1	0	1	tallgrass prairie	275	41.78506667	-93.38538333	-152	9.2583334594965	11.3166667918364	26.6274512749092	1122.07567411596	28.6000003814697	-13.8999996185303	42.5	20.3833335240682	-5.40000003576279	22.3833338419596	-5.40000003576279	871	121	24	46.254993194784	333	85	330	85	0.849	1007	17.9966	Experimental (Full Factorial)	0	0	0	0	Control	2010	2010	5
132	133	cbgb.us	2015	1	1	Chichaqua Bottoms	North America	US	Central plains (North America)	0	1	0	1	tallgrass prairie	275	41.78506667	-93.38538333	-152	9.2583334594965	11.3166667918364	26.6274512749092	1122.07567411596	28.6000003814697	-13.8999996185303	42.5	20.3833335240682	-5.40000003576279	22.3833338419596	-5.40000003576279	871	121	24	46.254993194784	333	85	330	85	0.849	1007	17.9966	Experimental (Full Factorial)	0	0	0	0	Control	2010	2010	6
133	134	cbgb.us	2015	24	2	Chichaqua Bottoms	North America	US	Central plains (North America)	0	1	0	1	tallgrass prairie	275	41.78506667	-93.38538333	-152	9.2583334594965	11.3166667918364	26.6274512749092	1122.07567411596	28.6000003814697	-13.8999996185303	42.5	20.3833335240682	-5.40000003576279	22.3833338419596	-5.40000003576279	871	121	24	46.254993194784	333	85	330	85	0.849	1007	17.9966	Experimental (Full Factorial)	0	0	0	0	Control	2010	2010	6
134	135	cbgb.us	2015	33	3	Chichaqua Bottoms	North America	US	Central plains (North America)	0	1	0	1	tallgrass prairie	275	41.78506667	-93.38538333	-152	9.2583334594965	11.3166667918364	26.6274512749092	1122.07567411596	28.6000003814697	-13.8999996185303	42.5	20.3833335240682	-5.40000003576279	22.3833338419596	-5.40000003576279	871	121	24	46.254993194784	333	85	330	85	0.849	1007	17.9966	Experimental (Full Factorial)	0	0	0	0	Control	2010	2010	6
135	136	cbgb.us	2015	46	4	Chichaqua Bottoms	North America	US	Central plains (North America)	0	1	0	1	tallgrass prairie	275	41.78506667	-93.38538333	-152	9.2583334594965	11.3166667918364	26.6274512749092	1122.07567411596	28.6000003814697	-13.8999996185303	42.5	20.3833335240682	-5.40000003576279	22.3833338419596	-5.40000003576279	871	121	24	46.254993194784	333	85	330	85	0.849	1007	17.9966	Experimental (Full Factorial)	0	0	0	0	Control	2010	2010	6
136	137	cbgb.us	2015	49	5	Chichaqua Bottoms	North America	US	Central plains (North America)	0	1	0	1	tallgrass prairie	275	41.78506667	-93.38538333	-152	9.2583334594965	11.3166667918364	26.6274512749092	1122.07567411596	28.6000003814697	-13.8999996185303	42.5	20.3833335240682	-5.40000003576279	22.3833338419596	-5.40000003576279	871	121	24	46.254993194784	333	85	330	85	0.849	1007	17.9966	Experimental (Full Factorial)	0	0	0	0	Control	2010	2010	6
137	138	cbgb.us	2015	62	6	Chichaqua Bottoms	North America	US	Central plains (North America)	0	1	0	1	tallgrass prairie	275	41.78506667	-93.38538333	-152	9.2583334594965	11.3166667918364	26.6274512749092	1122.07567411596	28.6000003814697	-13.8999996185303	42.5	20.3833335240682	-5.40000003576279	22.3833338419596	-5.40000003576279	871	121	24	46.254993194784	333	85	330	85	0.849	1007	17.9966	Experimental (Full Factorial)	0	0	0	0	Control	2010	2010	6
138	139	cbgb.us	2016	1	1	Chichaqua Bottoms	North America	US	Central plains (North America)	0	1	0	1	tallgrass prairie	275	41.78506667	-93.38538333	-152	9.2583334594965	11.3166667918364	26.6274512749092	1122.07567411596	28.6000003814697	-13.8999996185303	42.5	20.3833335240682	-5.40000003576279	22.3833338419596	-5.40000003576279	871	121	24	46.254993194784	333	85	330	85	0.849	1007	17.9966	Experimental (Full Factorial)	0	0	0	0	Control	2010	2010	7
139	140	cbgb.us	2016	24	2	Chichaqua Bottoms	North America	US	Central plains (North America)	0	1	0	1	tallgrass prairie	275	41.78506667	-93.38538333	-152	9.2583334594965	11.3166667918364	26.6274512749092	1122.07567411596	28.6000003814697	-13.8999996185303	42.5	20.3833335240682	-5.40000003576279	22.3833338419596	-5.40000003576279	871	121	24	46.254993194784	333	85	330	85	0.849	1007	17.9966	Experimental (Full Factorial)	0	0	0	0	Control	2010	2010	7
140	141	cbgb.us	2016	33	3	Chichaqua Bottoms	North America	US	Central plains (North America)	0	1	0	1	tallgrass prairie	275	41.78506667	-93.38538333	-152	9.2583334594965	11.3166667918364	26.6274512749092	1122.07567411596	28.6000003814697	-13.8999996185303	42.5	20.3833335240682	-5.40000003576279	22.3833338419596	-5.40000003576279	871	121	24	46.254993194784	333	85	330	85	0.849	1007	17.9966	Experimental (Full Factorial)	0	0	0	0	Control	2010	2010	7
141	142	cbgb.us	2016	46	4	Chichaqua Bottoms	North America	US	Central plains (North America)	0	1	0	1	tallgrass prairie	275	41.78506667	-93.38538333	-152	9.2583334594965	11.3166667918364	26.6274512749092	1122.07567411596	28.6000003814697	-13.8999996185303	42.5	20.3833335240682	-5.40000003576279	22.3833338419596	-5.40000003576279	871	121	24	46.254993194784	333	85	330	85	0.849	1007	17.9966	Experimental (Full Factorial)	0	0	0	0	Control	2010	2010	7
142	143	cbgb.us	2016	49	5	Chichaqua Bottoms	North America	US	Central plains (North America)	0	1	0	1	tallgrass prairie	275	41.78506667	-93.38538333	-152	9.2583334594965	11.3166667918364	26.6274512749092	1122.07567411596	28.6000003814697	-13.8999996185303	42.5	20.3833335240682	-5.40000003576279	22.3833338419596	-5.40000003576279	871	121	24	46.254993194784	333	85	330	85	0.849	1007	17.9966	Experimental (Full Factorial)	0	0	0	0	Control	2010	2010	7
143	144	cbgb.us	2016	62	6	Chichaqua Bottoms	North America	US	Central plains (North America)	0	1	0	1	tallgrass prairie	275	41.78506667	-93.38538333	-152	9.2583334594965	11.3166667918364	26.6274512749092	1122.07567411596	28.6000003814697	-13.8999996185303	42.5	20.3833335240682	-5.40000003576279	22.3833338419596	-5.40000003576279	871	121	24	46.254993194784	333	85	330	85	0.849	1007	17.9966	Experimental (Full Factorial)	0	0	0	0	Control	2010	2010	7
144	145	cdcr.us	2007	11	1	Cedar Creek LTER	North America	US	Central plains (North America)	0	0	0	0	tallgrass prairie	270	45.425	-93.2115	-148	6.33750002334515	11.5416665524244	25.53466116072	1215.7379338837	26.3999996185303	-18.7999992370605	45.1999988555908	20.4500001271566	-9.56666638453802	20.4500001271566	-9.56666638453802	740	111	20	53.0748237018644	311	68	311	68	0.8351	898	6.982	Experimental (Full Factorial)	0	0	0	0	Control	2008	2008	0
145	146	cdcr.us	2007	13	2	Cedar Creek LTER	North America	US	Central plains (North America)	0	0	0	0	tallgrass prairie	270	45.425	-93.2115	-148	6.33750002334515	11.5416665524244	25.53466116072	1215.7379338837	26.3999996185303	-18.7999992370605	45.1999988555908	20.4500001271566	-9.56666638453802	20.4500001271566	-9.56666638453802	740	111	20	53.0748237018644	311	68	311	68	0.8351	898	6.982	Experimental (Full Factorial)	0	0	0	0	Control	2008	2008	0
146	147	cdcr.us	2007	26	3	Cedar Creek LTER	North America	US	Central plains (North America)	0	0	0	0	tallgrass prairie	270	45.425	-93.2115	-148	6.33750002334515	11.5416665524244	25.53466116072	1215.7379338837	26.3999996185303	-18.7999992370605	45.1999988555908	20.4500001271566	-9.56666638453802	20.4500001271566	-9.56666638453802	740	111	20	53.0748237018644	311	68	311	68	0.8351	898	6.982	Experimental (Full Factorial)	0	0	0	0	Control	2008	2008	0
147	148	cdcr.us	2007	39	4	Cedar Creek LTER	North America	US	Central plains (North America)	0	0	0	0	tallgrass prairie	270	45.425	-93.2115	-148	6.33750002334515	11.5416665524244	25.53466116072	1215.7379338837	26.3999996185303	-18.7999992370605	45.1999988555908	20.4500001271566	-9.56666638453802	20.4500001271566	-9.56666638453802	740	111	20	53.0748237018644	311	68	311	68	0.8351	898	6.982	Experimental (Full Factorial)	0	0	0	0	Control	2008	2008	0
148	149	cdcr.us	2007	58	5	Cedar Creek LTER	North America	US	Central plains (North America)	0	0	0	0	tallgrass prairie	270	45.425	-93.2115	-148	6.33750002334515	11.5416665524244	25.53466116072	1215.7379338837	26.3999996185303	-18.7999992370605	45.1999988555908	20.4500001271566	-9.56666638453802	20.4500001271566	-9.56666638453802	740	111	20	53.0748237018644	311	68	311	68	0.8351	898	6.982	Experimental (Full Factorial)	0	0	0	0	Control	2008	2008	0
149	150	cdcr.us	2008	11	1	Cedar Creek LTER	North America	US	Central plains (North America)	0	0	0	0	tallgrass prairie	270	45.425	-93.2115	-148	6.33750002334515	11.5416665524244	25.53466116072	1215.7379338837	26.3999996185303	-18.7999992370605	45.1999988555908	20.4500001271566	-9.56666638453802	20.4500001271566	-9.56666638453802	740	111	20	53.0748237018644	311	68	311	68	0.8351	898	6.982	Experimental (Full Factorial)	0	0	0	0	Control	2008	2008	1
150	151	cdcr.us	2008	13	2	Cedar Creek LTER	North America	US	Central plains (North America)	0	0	0	0	tallgrass prairie	270	45.425	-93.2115	-148	6.33750002334515	11.5416665524244	25.53466116072	1215.7379338837	26.3999996185303	-18.7999992370605	45.1999988555908	20.4500001271566	-9.56666638453802	20.4500001271566	-9.56666638453802	740	111	20	53.0748237018644	311	68	311	68	0.8351	898	6.982	Experimental (Full Factorial)	0	0	0	0	Control	2008	2008	1
151	152	cdcr.us	2008	26	3	Cedar Creek LTER	North America	US	Central plains (North America)	0	0	0	0	tallgrass prairie	270	45.425	-93.2115	-148	6.33750002334515	11.5416665524244	25.53466116072	1215.7379338837	26.3999996185303	-18.7999992370605	45.1999988555908	20.4500001271566	-9.56666638453802	20.4500001271566	-9.56666638453802	740	111	20	53.0748237018644	311	68	311	68	0.8351	898	6.982	Experimental (Full Factorial)	0	0	0	0	Control	2008	2008	1
152	153	cdcr.us	2008	39	4	Cedar Creek LTER	North America	US	Central plains (North America)	0	0	0	0	tallgrass prairie	270	45.425	-93.2115	-148	6.33750002334515	11.5416665524244	25.53466116072	1215.7379338837	26.3999996185303	-18.7999992370605	45.1999988555908	20.4500001271566	-9.56666638453802	20.4500001271566	-9.56666638453802	740	111	20	53.0748237018644	311	68	311	68	0.8351	898	6.982	Experimental (Full Factorial)	0	0	0	0	Control	2008	2008	1
153	154	cdcr.us	2008	58	5	Cedar Creek LTER	North America	US	Central plains (North America)	0	0	0	0	tallgrass prairie	270	45.425	-93.2115	-148	6.33750002334515	11.5416665524244	25.53466116072	1215.7379338837	26.3999996185303	-18.7999992370605	45.1999988555908	20.4500001271566	-9.56666638453802	20.4500001271566	-9.56666638453802	740	111	20	53.0748237018644	311	68	311	68	0.8351	898	6.982	Experimental (Full Factorial)	0	0	0	0	Control	2008	2008	1
154	155	cdcr.us	2009	11	1	Cedar Creek LTER	North America	US	Central plains (North America)	0	0	0	0	tallgrass prairie	270	45.425	-93.2115	-148	6.33750002334515	11.5416665524244	25.53466116072	1215.7379338837	26.3999996185303	-18.7999992370605	45.1999988555908	20.4500001271566	-9.56666638453802	20.4500001271566	-9.56666638453802	740	111	20	53.0748237018644	311	68	311	68	0.8351	898	6.982	Experimental (Full Factorial)	0	0	0	0	Control	2008	2008	2
155	156	cdcr.us	2009	13	2	Cedar Creek LTER	North America	US	Central plains (North America)	0	0	0	0	tallgrass prairie	270	45.425	-93.2115	-148	6.33750002334515	11.5416665524244	25.53466116072	1215.7379338837	26.3999996185303	-18.7999992370605	45.1999988555908	20.4500001271566	-9.56666638453802	20.4500001271566	-9.56666638453802	740	111	20	53.0748237018644	311	68	311	68	0.8351	898	6.982	Experimental (Full Factorial)	0	0	0	0	Control	2008	2008	2
156	157	cdcr.us	2009	26	3	Cedar Creek LTER	North America	US	Central plains (North America)	0	0	0	0	tallgrass prairie	270	45.425	-93.2115	-148	6.33750002334515	11.5416665524244	25.53466116072	1215.7379338837	26.3999996185303	-18.7999992370605	45.1999988555908	20.4500001271566	-9.56666638453802	20.4500001271566	-9.56666638453802	740	111	20	53.0748237018644	311	68	311	68	0.8351	898	6.982	Experimental (Full Factorial)	0	0	0	0	Control	2008	2008	2
157	158	cdcr.us	2009	39	4	Cedar Creek LTER	North America	US	Central plains (North America)	0	0	0	0	tallgrass prairie	270	45.425	-93.2115	-148	6.33750002334515	11.5416665524244	25.53466116072	1215.7379338837	26.3999996185303	-18.7999992370605	45.1999988555908	20.4500001271566	-9.56666638453802	20.4500001271566	-9.56666638453802	740	111	20	53.0748237018644	311	68	311	68	0.8351	898	6.982	Experimental (Full Factorial)	0	0	0	0	Control	2008	2008	2
158	159	cdcr.us	2009	58	5	Cedar Creek LTER	North America	US	Central plains (North America)	0	0	0	0	tallgrass prairie	270	45.425	-93.2115	-148	6.33750002334515	11.5416665524244	25.53466116072	1215.7379338837	26.3999996185303	-18.7999992370605	45.1999988555908	20.4500001271566	-9.56666638453802	20.4500001271566	-9.56666638453802	740	111	20	53.0748237018644	311	68	311	68	0.8351	898	6.982	Experimental (Full Factorial)	0	0	0	0	Control	2008	2008	2
159	160	cdcr.us	2010	11	1	Cedar Creek LTER	North America	US	Central plains (North America)	0	0	0	0	tallgrass prairie	270	45.425	-93.2115	-148	6.33750002334515	11.5416665524244	25.53466116072	1215.7379338837	26.3999996185303	-18.7999992370605	45.1999988555908	20.4500001271566	-9.56666638453802	20.4500001271566	-9.56666638453802	740	111	20	53.0748237018644	311	68	311	68	0.8351	898	6.982	Experimental (Full Factorial)	0	0	0	0	Control	2008	2008	3
160	161	cdcr.us	2010	13	2	Cedar Creek LTER	North America	US	Central plains (North America)	0	0	0	0	tallgrass prairie	270	45.425	-93.2115	-148	6.33750002334515	11.5416665524244	25.53466116072	1215.7379338837	26.3999996185303	-18.7999992370605	45.1999988555908	20.4500001271566	-9.56666638453802	20.4500001271566	-9.56666638453802	740	111	20	53.0748237018644	311	68	311	68	0.8351	898	6.982	Experimental (Full Factorial)	0	0	0	0	Control	2008	2008	3
161	162	cdcr.us	2010	26	3	Cedar Creek LTER	North America	US	Central plains (North America)	0	0	0	0	tallgrass prairie	270	45.425	-93.2115	-148	6.33750002334515	11.5416665524244	25.53466116072	1215.7379338837	26.3999996185303	-18.7999992370605	45.1999988555908	20.4500001271566	-9.56666638453802	20.4500001271566	-9.56666638453802	740	111	20	53.0748237018644	311	68	311	68	0.8351	898	6.982	Experimental (Full Factorial)	0	0	0	0	Control	2008	2008	3
162	163	cdcr.us	2010	39	4	Cedar Creek LTER	North America	US	Central plains (North America)	0	0	0	0	tallgrass prairie	270	45.425	-93.2115	-148	6.33750002334515	11.5416665524244	25.53466116072	1215.7379338837	26.3999996185303	-18.7999992370605	45.1999988555908	20.4500001271566	-9.56666638453802	20.4500001271566	-9.56666638453802	740	111	20	53.0748237018644	311	68	311	68	0.8351	898	6.982	Experimental (Full Factorial)	0	0	0	0	Control	2008	2008	3
163	164	cdcr.us	2010	58	5	Cedar Creek LTER	North America	US	Central plains (North America)	0	0	0	0	tallgrass prairie	270	45.425	-93.2115	-148	6.33750002334515	11.5416665524244	25.53466116072	1215.7379338837	26.3999996185303	-18.7999992370605	45.1999988555908	20.4500001271566	-9.56666638453802	20.4500001271566	-9.56666638453802	740	111	20	53.0748237018644	311	68	311	68	0.8351	898	6.982	Experimental (Full Factorial)	0	0	0	0	Control	2008	2008	3
164	165	cdcr.us	2011	11	1	Cedar Creek LTER	North America	US	Central plains (North America)	0	0	0	0	tallgrass prairie	270	45.425	-93.2115	-148	6.33750002334515	11.5416665524244	25.53466116072	1215.7379338837	26.3999996185303	-18.7999992370605	45.1999988555908	20.4500001271566	-9.56666638453802	20.4500001271566	-9.56666638453802	740	111	20	53.0748237018644	311	68	311	68	0.8351	898	6.982	Experimental (Full Factorial)	0	0	0	0	Control	2008	2008	4
165	166	cdcr.us	2011	13	2	Cedar Creek LTER	North America	US	Central plains (North America)	0	0	0	0	tallgrass prairie	270	45.425	-93.2115	-148	6.33750002334515	11.5416665524244	25.53466116072	1215.7379338837	26.3999996185303	-18.7999992370605	45.1999988555908	20.4500001271566	-9.56666638453802	20.4500001271566	-9.56666638453802	740	111	20	53.0748237018644	311	68	311	68	0.8351	898	6.982	Experimental (Full Factorial)	0	0	0	0	Control	2008	2008	4
166	167	cdcr.us	2011	26	3	Cedar Creek LTER	North America	US	Central plains (North America)	0	0	0	0	tallgrass prairie	270	45.425	-93.2115	-148	6.33750002334515	11.5416665524244	25.53466116072	1215.7379338837	26.3999996185303	-18.7999992370605	45.1999988555908	20.4500001271566	-9.56666638453802	20.4500001271566	-9.56666638453802	740	111	20	53.0748237018644	311	68	311	68	0.8351	898	6.982	Experimental (Full Factorial)	0	0	0	0	Control	2008	2008	4
167	168	cdcr.us	2011	39	4	Cedar Creek LTER	North America	US	Central plains (North America)	0	0	0	0	tallgrass prairie	270	45.425	-93.2115	-148	6.33750002334515	11.5416665524244	25.53466116072	1215.7379338837	26.3999996185303	-18.7999992370605	45.1999988555908	20.4500001271566	-9.56666638453802	20.4500001271566	-9.56666638453802	740	111	20	53.0748237018644	311	68	311	68	0.8351	898	6.982	Experimental (Full Factorial)	0	0	0	0	Control	2008	2008	4
168	169	cdcr.us	2011	58	5	Cedar Creek LTER	North America	US	Central plains (North America)	0	0	0	0	tallgrass prairie	270	45.425	-93.2115	-148	6.33750002334515	11.5416665524244	25.53466116072	1215.7379338837	26.3999996185303	-18.7999992370605	45.1999988555908	20.4500001271566	-9.56666638453802	20.4500001271566	-9.56666638453802	740	111	20	53.0748237018644	311	68	311	68	0.8351	898	6.982	Experimental (Full Factorial)	0	0	0	0	Control	2008	2008	4
169	170	cdcr.us	2012	11	1	Cedar Creek LTER	North America	US	Central plains (North America)	0	0	0	0	tallgrass prairie	270	45.425	-93.2115	-148	6.33750002334515	11.5416665524244	25.53466116072	1215.7379338837	26.3999996185303	-18.7999992370605	45.1999988555908	20.4500001271566	-9.56666638453802	20.4500001271566	-9.56666638453802	740	111	20	53.0748237018644	311	68	311	68	0.8351	898	6.982	Experimental (Full Factorial)	0	0	0	0	Control	2008	2008	5
170	171	cdcr.us	2012	13	2	Cedar Creek LTER	North America	US	Central plains (North America)	0	0	0	0	tallgrass prairie	270	45.425	-93.2115	-148	6.33750002334515	11.5416665524244	25.53466116072	1215.7379338837	26.3999996185303	-18.7999992370605	45.1999988555908	20.4500001271566	-9.56666638453802	20.4500001271566	-9.56666638453802	740	111	20	53.0748237018644	311	68	311	68	0.8351	898	6.982	Experimental (Full Factorial)	0	0	0	0	Control	2008	2008	5
171	172	cdcr.us	2012	26	3	Cedar Creek LTER	North America	US	Central plains (North America)	0	0	0	0	tallgrass prairie	270	45.425	-93.2115	-148	6.33750002334515	11.5416665524244	25.53466116072	1215.7379338837	26.3999996185303	-18.7999992370605	45.1999988555908	20.4500001271566	-9.56666638453802	20.4500001271566	-9.56666638453802	740	111	20	53.0748237018644	311	68	311	68	0.8351	898	6.982	Experimental (Full Factorial)	0	0	0	0	Control	2008	2008	5
172	173	cdcr.us	2012	39	4	Cedar Creek LTER	North America	US	Central plains (North America)	0	0	0	0	tallgrass prairie	270	45.425	-93.2115	-148	6.33750002334515	11.5416665524244	25.53466116072	1215.7379338837	26.3999996185303	-18.7999992370605	45.1999988555908	20.4500001271566	-9.56666638453802	20.4500001271566	-9.56666638453802	740	111	20	53.0748237018644	311	68	311	68	0.8351	898	6.982	Experimental (Full Factorial)	0	0	0	0	Control	2008	2008	5
173	174	cdcr.us	2012	58	5	Cedar Creek LTER	North America	US	Central plains (North America)	0	0	0	0	tallgrass prairie	270	45.425	-93.2115	-148	6.33750002334515	11.5416665524244	25.53466116072	1215.7379338837	26.3999996185303	-18.7999992370605	45.1999988555908	20.4500001271566	-9.56666638453802	20.4500001271566	-9.56666638453802	740	111	20	53.0748237018644	311	68	311	68	0.8351	898	6.982	Experimental (Full Factorial)	0	0	0	0	Control	2008	2008	5
174	175	cdcr.us	2013	11	1	Cedar Creek LTER	North America	US	Central plains (North America)	0	0	0	0	tallgrass prairie	270	45.425	-93.2115	-148	6.33750002334515	11.5416665524244	25.53466116072	1215.7379338837	26.3999996185303	-18.7999992370605	45.1999988555908	20.4500001271566	-9.56666638453802	20.4500001271566	-9.56666638453802	740	111	20	53.0748237018644	311	68	311	68	0.8351	898	6.982	Experimental (Full Factorial)	0	0	0	0	Control	2008	2008	6
175	176	cdcr.us	2013	13	2	Cedar Creek LTER	North America	US	Central plains (North America)	0	0	0	0	tallgrass prairie	270	45.425	-93.2115	-148	6.33750002334515	11.5416665524244	25.53466116072	1215.7379338837	26.3999996185303	-18.7999992370605	45.1999988555908	20.4500001271566	-9.56666638453802	20.4500001271566	-9.56666638453802	740	111	20	53.0748237018644	311	68	311	68	0.8351	898	6.982	Experimental (Full Factorial)	0	0	0	0	Control	2008	2008	6
176	177	cdcr.us	2013	26	3	Cedar Creek LTER	North America	US	Central plains (North America)	0	0	0	0	tallgrass prairie	270	45.425	-93.2115	-148	6.33750002334515	11.5416665524244	25.53466116072	1215.7379338837	26.3999996185303	-18.7999992370605	45.1999988555908	20.4500001271566	-9.56666638453802	20.4500001271566	-9.56666638453802	740	111	20	53.0748237018644	311	68	311	68	0.8351	898	6.982	Experimental (Full Factorial)	0	0	0	0	Control	2008	2008	6
177	178	cdcr.us	2013	39	4	Cedar Creek LTER	North America	US	Central plains (North America)	0	0	0	0	tallgrass prairie	270	45.425	-93.2115	-148	6.33750002334515	11.5416665524244	25.53466116072	1215.7379338837	26.3999996185303	-18.7999992370605	45.1999988555908	20.4500001271566	-9.56666638453802	20.4500001271566	-9.56666638453802	740	111	20	53.0748237018644	311	68	311	68	0.8351	898	6.982	Experimental (Full Factorial)	0	0	0	0	Control	2008	2008	6
178	179	cdcr.us	2013	58	5	Cedar Creek LTER	North America	US	Central plains (North America)	0	0	0	0	tallgrass prairie	270	45.425	-93.2115	-148	6.33750002334515	11.5416665524244	25.53466116072	1215.7379338837	26.3999996185303	-18.7999992370605	45.1999988555908	20.4500001271566	-9.56666638453802	20.4500001271566	-9.56666638453802	740	111	20	53.0748237018644	311	68	311	68	0.8351	898	6.982	Experimental (Full Factorial)	0	0	0	0	Control	2008	2008	6
179	180	cdcr.us	2014	11	1	Cedar Creek LTER	North America	US	Central plains (North America)	0	0	0	0	tallgrass prairie	270	45.425	-93.2115	-148	6.33750002334515	11.5416665524244	25.53466116072	1215.7379338837	26.3999996185303	-18.7999992370605	45.1999988555908	20.4500001271566	-9.56666638453802	20.4500001271566	-9.56666638453802	740	111	20	53.0748237018644	311	68	311	68	0.8351	898	6.982	Experimental (Full Factorial)	0	0	0	0	Control	2008	2008	7
180	181	cdcr.us	2014	13	2	Cedar Creek LTER	North America	US	Central plains (North America)	0	0	0	0	tallgrass prairie	270	45.425	-93.2115	-148	6.33750002334515	11.5416665524244	25.53466116072	1215.7379338837	26.3999996185303	-18.7999992370605	45.1999988555908	20.4500001271566	-9.56666638453802	20.4500001271566	-9.56666638453802	740	111	20	53.0748237018644	311	68	311	68	0.8351	898	6.982	Experimental (Full Factorial)	0	0	0	0	Control	2008	2008	7
181	182	cdcr.us	2014	26	3	Cedar Creek LTER	North America	US	Central plains (North America)	0	0	0	0	tallgrass prairie	270	45.425	-93.2115	-148	6.33750002334515	11.5416665524244	25.53466116072	1215.7379338837	26.3999996185303	-18.7999992370605	45.1999988555908	20.4500001271566	-9.56666638453802	20.4500001271566	-9.56666638453802	740	111	20	53.0748237018644	311	68	311	68	0.8351	898	6.982	Experimental (Full Factorial)	0	0	0	0	Control	2008	2008	7
182	183	cdcr.us	2014	39	4	Cedar Creek LTER	North America	US	Central plains (North America)	0	0	0	0	tallgrass prairie	270	45.425	-93.2115	-148	6.33750002334515	11.5416665524244	25.53466116072	1215.7379338837	26.3999996185303	-18.7999992370605	45.1999988555908	20.4500001271566	-9.56666638453802	20.4500001271566	-9.56666638453802	740	111	20	53.0748237018644	311	68	311	68	0.8351	898	6.982	Experimental (Full Factorial)	0	0	0	0	Control	2008	2008	7
183	184	cdcr.us	2014	58	5	Cedar Creek LTER	North America	US	Central plains (North America)	0	0	0	0	tallgrass prairie	270	45.425	-93.2115	-148	6.33750002334515	11.5416665524244	25.53466116072	1215.7379338837	26.3999996185303	-18.7999992370605	45.1999988555908	20.4500001271566	-9.56666638453802	20.4500001271566	-9.56666638453802	740	111	20	53.0748237018644	311	68	311	68	0.8351	898	6.982	Experimental (Full Factorial)	0	0	0	0	Control	2008	2008	7
184	185	cdcr.us	2015	11	1	Cedar Creek LTER	North America	US	Central plains (North America)	0	0	0	0	tallgrass prairie	270	45.425	-93.2115	-148	6.33750002334515	11.5416665524244	25.53466116072	1215.7379338837	26.3999996185303	-18.7999992370605	45.1999988555908	20.4500001271566	-9.56666638453802	20.4500001271566	-9.56666638453802	740	111	20	53.0748237018644	311	68	311	68	0.8351	898	6.982	Experimental (Full Factorial)	0	0	0	0	Control	2008	2008	8
185	186	cdcr.us	2015	13	2	Cedar Creek LTER	North America	US	Central plains (North America)	0	0	0	0	tallgrass prairie	270	45.425	-93.2115	-148	6.33750002334515	11.5416665524244	25.53466116072	1215.7379338837	26.3999996185303	-18.7999992370605	45.1999988555908	20.4500001271566	-9.56666638453802	20.4500001271566	-9.56666638453802	740	111	20	53.0748237018644	311	68	311	68	0.8351	898	6.982	Experimental (Full Factorial)	0	0	0	0	Control	2008	2008	8
186	187	cdcr.us	2015	26	3	Cedar Creek LTER	North America	US	Central plains (North America)	0	0	0	0	tallgrass prairie	270	45.425	-93.2115	-148	6.33750002334515	11.5416665524244	25.53466116072	1215.7379338837	26.3999996185303	-18.7999992370605	45.1999988555908	20.4500001271566	-9.56666638453802	20.4500001271566	-9.56666638453802	740	111	20	53.0748237018644	311	68	311	68	0.8351	898	6.982	Experimental (Full Factorial)	0	0	0	0	Control	2008	2008	8
187	188	cdcr.us	2015	39	4	Cedar Creek LTER	North America	US	Central plains (North America)	0	0	0	0	tallgrass prairie	270	45.425	-93.2115	-148	6.33750002334515	11.5416665524244	25.53466116072	1215.7379338837	26.3999996185303	-18.7999992370605	45.1999988555908	20.4500001271566	-9.56666638453802	20.4500001271566	-9.56666638453802	740	111	20	53.0748237018644	311	68	311	68	0.8351	898	6.982	Experimental (Full Factorial)	0	0	0	0	Control	2008	2008	8
188	189	cdcr.us	2015	58	5	Cedar Creek LTER	North America	US	Central plains (North America)	0	0	0	0	tallgrass prairie	270	45.425	-93.2115	-148	6.33750002334515	11.5416665524244	25.53466116072	1215.7379338837	26.3999996185303	-18.7999992370605	45.1999988555908	20.4500001271566	-9.56666638453802	20.4500001271566	-9.56666638453802	740	111	20	53.0748237018644	311	68	311	68	0.8351	898	6.982	Experimental (Full Factorial)	0	0	0	0	Control	2008	2008	8
189	190	cdcr.us	2016	11	1	Cedar Creek LTER	North America	US	Central plains (North America)	0	0	0	0	tallgrass prairie	270	45.425	-93.2115	-148	6.33750002334515	11.5416665524244	25.53466116072	1215.7379338837	26.3999996185303	-18.7999992370605	45.1999988555908	20.4500001271566	-9.56666638453802	20.4500001271566	-9.56666638453802	740	111	20	53.0748237018644	311	68	311	68	0.8351	898	6.982	Experimental (Full Factorial)	0	0	0	0	Control	2008	2008	9
190	191	cdcr.us	2016	13	2	Cedar Creek LTER	North America	US	Central plains (North America)	0	0	0	0	tallgrass prairie	270	45.425	-93.2115	-148	6.33750002334515	11.5416665524244	25.53466116072	1215.7379338837	26.3999996185303	-18.7999992370605	45.1999988555908	20.4500001271566	-9.56666638453802	20.4500001271566	-9.56666638453802	740	111	20	53.0748237018644	311	68	311	68	0.8351	898	6.982	Experimental (Full Factorial)	0	0	0	0	Control	2008	2008	9
191	192	cdcr.us	2016	26	3	Cedar Creek LTER	North America	US	Central plains (North America)	0	0	0	0	tallgrass prairie	270	45.425	-93.2115	-148	6.33750002334515	11.5416665524244	25.53466116072	1215.7379338837	26.3999996185303	-18.7999992370605	45.1999988555908	20.4500001271566	-9.56666638453802	20.4500001271566	-9.56666638453802	740	111	20	53.0748237018644	311	68	311	68	0.8351	898	6.982	Experimental (Full Factorial)	0	0	0	0	Control	2008	2008	9
192	193	cdcr.us	2016	39	4	Cedar Creek LTER	North America	US	Central plains (North America)	0	0	0	0	tallgrass prairie	270	45.425	-93.2115	-148	6.33750002334515	11.5416665524244	25.53466116072	1215.7379338837	26.3999996185303	-18.7999992370605	45.1999988555908	20.4500001271566	-9.56666638453802	20.4500001271566	-9.56666638453802	740	111	20	53.0748237018644	311	68	311	68	0.8351	898	6.982	Experimental (Full Factorial)	0	0	0	0	Control	2008	2008	9
193	194	cdcr.us	2016	58	5	Cedar Creek LTER	North America	US	Central plains (North America)	0	0	0	0	tallgrass prairie	270	45.425	-93.2115	-148	6.33750002334515	11.5416665524244	25.53466116072	1215.7379338837	26.3999996185303	-18.7999992370605	45.1999988555908	20.4500001271566	-9.56666638453802	20.4500001271566	-9.56666638453802	740	111	20	53.0748237018644	311	68	311	68	0.8351	898	6.982	Experimental (Full Factorial)	0	0	0	0	Control	2008	2008	9
194	195	cdcr.us	2017	11	1	Cedar Creek LTER	North America	US	Central plains (North America)	0	0	0	0	tallgrass prairie	270	45.425	-93.2115	-148	6.33750002334515	11.5416665524244	25.53466116072	1215.7379338837	26.3999996185303	-18.7999992370605	45.1999988555908	20.4500001271566	-9.56666638453802	20.4500001271566	-9.56666638453802	740	111	20	53.0748237018644	311	68	311	68	0.8351	898	6.982	Experimental (Full Factorial)	0	0	0	0	Control	2008	2008	10
195	196	cdcr.us	2017	13	2	Cedar Creek LTER	North America	US	Central plains (North America)	0	0	0	0	tallgrass prairie	270	45.425	-93.2115	-148	6.33750002334515	11.5416665524244	25.53466116072	1215.7379338837	26.3999996185303	-18.7999992370605	45.1999988555908	20.4500001271566	-9.56666638453802	20.4500001271566	-9.56666638453802	740	111	20	53.0748237018644	311	68	311	68	0.8351	898	6.982	Experimental (Full Factorial)	0	0	0	0	Control	2008	2008	10
196	197	cdcr.us	2017	26	3	Cedar Creek LTER	North America	US	Central plains (North America)	0	0	0	0	tallgrass prairie	270	45.425	-93.2115	-148	6.33750002334515	11.5416665524244	25.53466116072	1215.7379338837	26.3999996185303	-18.7999992370605	45.1999988555908	20.4500001271566	-9.56666638453802	20.4500001271566	-9.56666638453802	740	111	20	53.0748237018644	311	68	311	68	0.8351	898	6.982	Experimental (Full Factorial)	0	0	0	0	Control	2008	2008	10
197	198	cdcr.us	2017	39	4	Cedar Creek LTER	North America	US	Central plains (North America)	0	0	0	0	tallgrass prairie	270	45.425	-93.2115	-148	6.33750002334515	11.5416665524244	25.53466116072	1215.7379338837	26.3999996185303	-18.7999992370605	45.1999988555908	20.4500001271566	-9.56666638453802	20.4500001271566	-9.56666638453802	740	111	20	53.0748237018644	311	68	311	68	0.8351	898	6.982	Experimental (Full Factorial)	0	0	0	0	Control	2008	2008	10
198	199	cdcr.us	2017	58	5	Cedar Creek LTER	North America	US	Central plains (North America)	0	0	0	0	tallgrass prairie	270	45.425	-93.2115	-148	6.33750002334515	11.5416665524244	25.53466116072	1215.7379338837	26.3999996185303	-18.7999992370605	45.1999988555908	20.4500001271566	-9.56666638453802	20.4500001271566	-9.56666638453802	740	111	20	53.0748237018644	311	68	311	68	0.8351	898	6.982	Experimental (Full Factorial)	0	0	0	0	Control	2008	2008	10
199	200	cdpt.us	2007	2	1	Cedar Point Biological Station	North America	US	Central plains (North America)	0	0	0	0	shortgrass prairie	965	41.2	-101.63	-682	9.63750007748604	15.1583336393038	35.2519379142213	1006.79990619581	31.2000007629395	-11.8000001907349	43.0000009536743	19.5833333333333	-2.550000111262	22.2666668891907	-2.550000111262	456	81	11	63.2814543612971	221	38	182	38	0.4028	1127	3.1174	Experimental (Full Factorial)	0	0	0	0	Control	2008	2008	0
200	201	cdpt.us	2007	12	2	Cedar Point Biological Station	North America	US	Central plains (North America)	0	0	0	0	shortgrass prairie	965	41.2	-101.63	-682	9.63750007748604	15.1583336393038	35.2519379142213	1006.79990619581	31.2000007629395	-11.8000001907349	43.0000009536743	19.5833333333333	-2.550000111262	22.2666668891907	-2.550000111262	456	81	11	63.2814543612971	221	38	182	38	0.4028	1127	3.1174	Experimental (Full Factorial)	0	0	0	0	Control	2008	2008	0
201	202	cdpt.us	2007	26	3	Cedar Point Biological Station	North America	US	Central plains (North America)	0	0	0	0	shortgrass prairie	965	41.2	-101.63	-682	9.63750007748604	15.1583336393038	35.2519379142213	1006.79990619581	31.2000007629395	-11.8000001907349	43.0000009536743	19.5833333333333	-2.550000111262	22.2666668891907	-2.550000111262	456	81	11	63.2814543612971	221	38	182	38	0.4028	1127	3.1174	Experimental (Full Factorial)	0	0	0	0	Control	2008	2008	0
202	203	cdpt.us	2007	37	4	Cedar Point Biological Station	North America	US	Central plains (North America)	0	0	0	0	shortgrass prairie	965	41.2	-101.63	-682	9.63750007748604	15.1583336393038	35.2519379142213	1006.79990619581	31.2000007629395	-11.8000001907349	43.0000009536743	19.5833333333333	-2.550000111262	22.2666668891907	-2.550000111262	456	81	11	63.2814543612971	221	38	182	38	0.4028	1127	3.1174	Experimental (Full Factorial)	0	0	0	0	Control	2008	2008	0
203	204	cdpt.us	2007	41	5	Cedar Point Biological Station	North America	US	Central plains (North America)	0	0	0	0	shortgrass prairie	965	41.2	-101.63	-682	9.63750007748604	15.1583336393038	35.2519379142213	1006.79990619581	31.2000007629395	-11.8000001907349	43.0000009536743	19.5833333333333	-2.550000111262	22.2666668891907	-2.550000111262	456	81	11	63.2814543612971	221	38	182	38	0.4028	1127	3.1174	Experimental (Full Factorial)	0	0	0	0	Control	2008	2008	0
204	205	cdpt.us	2007	55	6	Cedar Point Biological Station	North America	US	Central plains (North America)	0	0	0	0	shortgrass prairie	965	41.2	-101.63	-682	9.63750007748604	15.1583336393038	35.2519379142213	1006.79990619581	31.2000007629395	-11.8000001907349	43.0000009536743	19.5833333333333	-2.550000111262	22.2666668891907	-2.550000111262	456	81	11	63.2814543612971	221	38	182	38	0.4028	1127	3.1174	Experimental (Full Factorial)	0	0	0	0	Control	2008	2008	0
205	206	cdpt.us	2008	2	1	Cedar Point Biological Station	North America	US	Central plains (North America)	0	0	0	0	shortgrass prairie	965	41.2	-101.63	-682	9.63750007748604	15.1583336393038	35.2519379142213	1006.79990619581	31.2000007629395	-11.8000001907349	43.0000009536743	19.5833333333333	-2.550000111262	22.2666668891907	-2.550000111262	456	81	11	63.2814543612971	221	38	182	38	0.4028	1127	3.1174	Experimental (Full Factorial)	0	0	0	0	Control	2008	2008	1
206	207	cdpt.us	2008	12	2	Cedar Point Biological Station	North America	US	Central plains (North America)	0	0	0	0	shortgrass prairie	965	41.2	-101.63	-682	9.63750007748604	15.1583336393038	35.2519379142213	1006.79990619581	31.2000007629395	-11.8000001907349	43.0000009536743	19.5833333333333	-2.550000111262	22.2666668891907	-2.550000111262	456	81	11	63.2814543612971	221	38	182	38	0.4028	1127	3.1174	Experimental (Full Factorial)	0	0	0	0	Control	2008	2008	1
207	208	cdpt.us	2008	26	3	Cedar Point Biological Station	North America	US	Central plains (North America)	0	0	0	0	shortgrass prairie	965	41.2	-101.63	-682	9.63750007748604	15.1583336393038	35.2519379142213	1006.79990619581	31.2000007629395	-11.8000001907349	43.0000009536743	19.5833333333333	-2.550000111262	22.2666668891907	-2.550000111262	456	81	11	63.2814543612971	221	38	182	38	0.4028	1127	3.1174	Experimental (Full Factorial)	0	0	0	0	Control	2008	2008	1
208	209	cdpt.us	2008	37	4	Cedar Point Biological Station	North America	US	Central plains (North America)	0	0	0	0	shortgrass prairie	965	41.2	-101.63	-682	9.63750007748604	15.1583336393038	35.2519379142213	1006.79990619581	31.2000007629395	-11.8000001907349	43.0000009536743	19.5833333333333	-2.550000111262	22.2666668891907	-2.550000111262	456	81	11	63.2814543612971	221	38	182	38	0.4028	1127	3.1174	Experimental (Full Factorial)	0	0	0	0	Control	2008	2008	1
209	210	cdpt.us	2008	41	5	Cedar Point Biological Station	North America	US	Central plains (North America)	0	0	0	0	shortgrass prairie	965	41.2	-101.63	-682	9.63750007748604	15.1583336393038	35.2519379142213	1006.79990619581	31.2000007629395	-11.8000001907349	43.0000009536743	19.5833333333333	-2.550000111262	22.2666668891907	-2.550000111262	456	81	11	63.2814543612971	221	38	182	38	0.4028	1127	3.1174	Experimental (Full Factorial)	0	0	0	0	Control	2008	2008	1
210	211	cdpt.us	2008	55	6	Cedar Point Biological Station	North America	US	Central plains (North America)	0	0	0	0	shortgrass prairie	965	41.2	-101.63	-682	9.63750007748604	15.1583336393038	35.2519379142213	1006.79990619581	31.2000007629395	-11.8000001907349	43.0000009536743	19.5833333333333	-2.550000111262	22.2666668891907	-2.550000111262	456	81	11	63.2814543612971	221	38	182	38	0.4028	1127	3.1174	Experimental (Full Factorial)	0	0	0	0	Control	2008	2008	1
211	212	cdpt.us	2009	2	1	Cedar Point Biological Station	North America	US	Central plains (North America)	0	0	0	0	shortgrass prairie	965	41.2	-101.63	-682	9.63750007748604	15.1583336393038	35.2519379142213	1006.79990619581	31.2000007629395	-11.8000001907349	43.0000009536743	19.5833333333333	-2.550000111262	22.2666668891907	-2.550000111262	456	81	11	63.2814543612971	221	38	182	38	0.4028	1127	3.1174	Experimental (Full Factorial)	0	0	0	0	Control	2008	2008	2
212	213	cdpt.us	2009	12	2	Cedar Point Biological Station	North America	US	Central plains (North America)	0	0	0	0	shortgrass prairie	965	41.2	-101.63	-682	9.63750007748604	15.1583336393038	35.2519379142213	1006.79990619581	31.2000007629395	-11.8000001907349	43.0000009536743	19.5833333333333	-2.550000111262	22.2666668891907	-2.550000111262	456	81	11	63.2814543612971	221	38	182	38	0.4028	1127	3.1174	Experimental (Full Factorial)	0	0	0	0	Control	2008	2008	2
213	214	cdpt.us	2009	26	3	Cedar Point Biological Station	North America	US	Central plains (North America)	0	0	0	0	shortgrass prairie	965	41.2	-101.63	-682	9.63750007748604	15.1583336393038	35.2519379142213	1006.79990619581	31.2000007629395	-11.8000001907349	43.0000009536743	19.5833333333333	-2.550000111262	22.2666668891907	-2.550000111262	456	81	11	63.2814543612971	221	38	182	38	0.4028	1127	3.1174	Experimental (Full Factorial)	0	0	0	0	Control	2008	2008	2
214	215	cdpt.us	2009	37	4	Cedar Point Biological Station	North America	US	Central plains (North America)	0	0	0	0	shortgrass prairie	965	41.2	-101.63	-682	9.63750007748604	15.1583336393038	35.2519379142213	1006.79990619581	31.2000007629395	-11.8000001907349	43.0000009536743	19.5833333333333	-2.550000111262	22.2666668891907	-2.550000111262	456	81	11	63.2814543612971	221	38	182	38	0.4028	1127	3.1174	Experimental (Full Factorial)	0	0	0	0	Control	2008	2008	2
215	216	cdpt.us	2009	41	5	Cedar Point Biological Station	North America	US	Central plains (North America)	0	0	0	0	shortgrass prairie	965	41.2	-101.63	-682	9.63750007748604	15.1583336393038	35.2519379142213	1006.79990619581	31.2000007629395	-11.8000001907349	43.0000009536743	19.5833333333333	-2.550000111262	22.2666668891907	-2.550000111262	456	81	11	63.2814543612971	221	38	182	38	0.4028	1127	3.1174	Experimental (Full Factorial)	0	0	0	0	Control	2008	2008	2
216	217	cdpt.us	2009	55	6	Cedar Point Biological Station	North America	US	Central plains (North America)	0	0	0	0	shortgrass prairie	965	41.2	-101.63	-682	9.63750007748604	15.1583336393038	35.2519379142213	1006.79990619581	31.2000007629395	-11.8000001907349	43.0000009536743	19.5833333333333	-2.550000111262	22.2666668891907	-2.550000111262	456	81	11	63.2814543612971	221	38	182	38	0.4028	1127	3.1174	Experimental (Full Factorial)	0	0	0	0	Control	2008	2008	2
217	218	cdpt.us	2010	2	1	Cedar Point Biological Station	North America	US	Central plains (North America)	0	0	0	0	shortgrass prairie	965	41.2	-101.63	-682	9.63750007748604	15.1583336393038	35.2519379142213	1006.79990619581	31.2000007629395	-11.8000001907349	43.0000009536743	19.5833333333333	-2.550000111262	22.2666668891907	-2.550000111262	456	81	11	63.2814543612971	221	38	182	38	0.4028	1127	3.1174	Experimental (Full Factorial)	0	0	0	0	Control	2008	2008	3
218	219	cdpt.us	2010	12	2	Cedar Point Biological Station	North America	US	Central plains (North America)	0	0	0	0	shortgrass prairie	965	41.2	-101.63	-682	9.63750007748604	15.1583336393038	35.2519379142213	1006.79990619581	31.2000007629395	-11.8000001907349	43.0000009536743	19.5833333333333	-2.550000111262	22.2666668891907	-2.550000111262	456	81	11	63.2814543612971	221	38	182	38	0.4028	1127	3.1174	Experimental (Full Factorial)	0	0	0	0	Control	2008	2008	3
219	220	cdpt.us	2010	26	3	Cedar Point Biological Station	North America	US	Central plains (North America)	0	0	0	0	shortgrass prairie	965	41.2	-101.63	-682	9.63750007748604	15.1583336393038	35.2519379142213	1006.79990619581	31.2000007629395	-11.8000001907349	43.0000009536743	19.5833333333333	-2.550000111262	22.2666668891907	-2.550000111262	456	81	11	63.2814543612971	221	38	182	38	0.4028	1127	3.1174	Experimental (Full Factorial)	0	0	0	0	Control	2008	2008	3
220	221	cdpt.us	2010	37	4	Cedar Point Biological Station	North America	US	Central plains (North America)	0	0	0	0	shortgrass prairie	965	41.2	-101.63	-682	9.63750007748604	15.1583336393038	35.2519379142213	1006.79990619581	31.2000007629395	-11.8000001907349	43.0000009536743	19.5833333333333	-2.550000111262	22.2666668891907	-2.550000111262	456	81	11	63.2814543612971	221	38	182	38	0.4028	1127	3.1174	Experimental (Full Factorial)	0	0	0	0	Control	2008	2008	3
221	222	cdpt.us	2010	41	5	Cedar Point Biological Station	North America	US	Central plains (North America)	0	0	0	0	shortgrass prairie	965	41.2	-101.63	-682	9.63750007748604	15.1583336393038	35.2519379142213	1006.79990619581	31.2000007629395	-11.8000001907349	43.0000009536743	19.5833333333333	-2.550000111262	22.2666668891907	-2.550000111262	456	81	11	63.2814543612971	221	38	182	38	0.4028	1127	3.1174	Experimental (Full Factorial)	0	0	0	0	Control	2008	2008	3
222	223	cdpt.us	2010	55	6	Cedar Point Biological Station	North America	US	Central plains (North America)	0	0	0	0	shortgrass prairie	965	41.2	-101.63	-682	9.63750007748604	15.1583336393038	35.2519379142213	1006.79990619581	31.2000007629395	-11.8000001907349	43.0000009536743	19.5833333333333	-2.550000111262	22.2666668891907	-2.550000111262	456	81	11	63.2814543612971	221	38	182	38	0.4028	1127	3.1174	Experimental (Full Factorial)	0	0	0	0	Control	2008	2008	3
223	224	cdpt.us	2011	2	1	Cedar Point Biological Station	North America	US	Central plains (North America)	0	0	0	0	shortgrass prairie	965	41.2	-101.63	-682	9.63750007748604	15.1583336393038	35.2519379142213	1006.79990619581	31.2000007629395	-11.8000001907349	43.0000009536743	19.5833333333333	-2.550000111262	22.2666668891907	-2.550000111262	456	81	11	63.2814543612971	221	38	182	38	0.4028	1127	3.1174	Experimental (Full Factorial)	0	0	0	0	Control	2008	2008	4
224	225	cdpt.us	2011	12	2	Cedar Point Biological Station	North America	US	Central plains (North America)	0	0	0	0	shortgrass prairie	965	41.2	-101.63	-682	9.63750007748604	15.1583336393038	35.2519379142213	1006.79990619581	31.2000007629395	-11.8000001907349	43.0000009536743	19.5833333333333	-2.550000111262	22.2666668891907	-2.550000111262	456	81	11	63.2814543612971	221	38	182	38	0.4028	1127	3.1174	Experimental (Full Factorial)	0	0	0	0	Control	2008	2008	4
225	226	cdpt.us	2011	26	3	Cedar Point Biological Station	North America	US	Central plains (North America)	0	0	0	0	shortgrass prairie	965	41.2	-101.63	-682	9.63750007748604	15.1583336393038	35.2519379142213	1006.79990619581	31.2000007629395	-11.8000001907349	43.0000009536743	19.5833333333333	-2.550000111262	22.2666668891907	-2.550000111262	456	81	11	63.2814543612971	221	38	182	38	0.4028	1127	3.1174	Experimental (Full Factorial)	0	0	0	0	Control	2008	2008	4
226	227	cdpt.us	2011	37	4	Cedar Point Biological Station	North America	US	Central plains (North America)	0	0	0	0	shortgrass prairie	965	41.2	-101.63	-682	9.63750007748604	15.1583336393038	35.2519379142213	1006.79990619581	31.2000007629395	-11.8000001907349	43.0000009536743	19.5833333333333	-2.550000111262	22.2666668891907	-2.550000111262	456	81	11	63.2814543612971	221	38	182	38	0.4028	1127	3.1174	Experimental (Full Factorial)	0	0	0	0	Control	2008	2008	4
227	228	cdpt.us	2011	41	5	Cedar Point Biological Station	North America	US	Central plains (North America)	0	0	0	0	shortgrass prairie	965	41.2	-101.63	-682	9.63750007748604	15.1583336393038	35.2519379142213	1006.79990619581	31.2000007629395	-11.8000001907349	43.0000009536743	19.5833333333333	-2.550000111262	22.2666668891907	-2.550000111262	456	81	11	63.2814543612971	221	38	182	38	0.4028	1127	3.1174	Experimental (Full Factorial)	0	0	0	0	Control	2008	2008	4
228	229	cdpt.us	2011	55	6	Cedar Point Biological Station	North America	US	Central plains (North America)	0	0	0	0	shortgrass prairie	965	41.2	-101.63	-682	9.63750007748604	15.1583336393038	35.2519379142213	1006.79990619581	31.2000007629395	-11.8000001907349	43.0000009536743	19.5833333333333	-2.550000111262	22.2666668891907	-2.550000111262	456	81	11	63.2814543612971	221	38	182	38	0.4028	1127	3.1174	Experimental (Full Factorial)	0	0	0	0	Control	2008	2008	4
229	230	cdpt.us	2012	2	1	Cedar Point Biological Station	North America	US	Central plains (North America)	0	0	0	0	shortgrass prairie	965	41.2	-101.63	-682	9.63750007748604	15.1583336393038	35.2519379142213	1006.79990619581	31.2000007629395	-11.8000001907349	43.0000009536743	19.5833333333333	-2.550000111262	22.2666668891907	-2.550000111262	456	81	11	63.2814543612971	221	38	182	38	0.4028	1127	3.1174	Experimental (Full Factorial)	0	0	0	0	Control	2008	2008	5
230	231	cdpt.us	2012	12	2	Cedar Point Biological Station	North America	US	Central plains (North America)	0	0	0	0	shortgrass prairie	965	41.2	-101.63	-682	9.63750007748604	15.1583336393038	35.2519379142213	1006.79990619581	31.2000007629395	-11.8000001907349	43.0000009536743	19.5833333333333	-2.550000111262	22.2666668891907	-2.550000111262	456	81	11	63.2814543612971	221	38	182	38	0.4028	1127	3.1174	Experimental (Full Factorial)	0	0	0	0	Control	2008	2008	5
231	232	cdpt.us	2012	26	3	Cedar Point Biological Station	North America	US	Central plains (North America)	0	0	0	0	shortgrass prairie	965	41.2	-101.63	-682	9.63750007748604	15.1583336393038	35.2519379142213	1006.79990619581	31.2000007629395	-11.8000001907349	43.0000009536743	19.5833333333333	-2.550000111262	22.2666668891907	-2.550000111262	456	81	11	63.2814543612971	221	38	182	38	0.4028	1127	3.1174	Experimental (Full Factorial)	0	0	0	0	Control	2008	2008	5
232	233	cdpt.us	2012	37	4	Cedar Point Biological Station	North America	US	Central plains (North America)	0	0	0	0	shortgrass prairie	965	41.2	-101.63	-682	9.63750007748604	15.1583336393038	35.2519379142213	1006.79990619581	31.2000007629395	-11.8000001907349	43.0000009536743	19.5833333333333	-2.550000111262	22.2666668891907	-2.550000111262	456	81	11	63.2814543612971	221	38	182	38	0.4028	1127	3.1174	Experimental (Full Factorial)	0	0	0	0	Control	2008	2008	5
233	234	cdpt.us	2012	41	5	Cedar Point Biological Station	North America	US	Central plains (North America)	0	0	0	0	shortgrass prairie	965	41.2	-101.63	-682	9.63750007748604	15.1583336393038	35.2519379142213	1006.79990619581	31.2000007629395	-11.8000001907349	43.0000009536743	19.5833333333333	-2.550000111262	22.2666668891907	-2.550000111262	456	81	11	63.2814543612971	221	38	182	38	0.4028	1127	3.1174	Experimental (Full Factorial)	0	0	0	0	Control	2008	2008	5
234	235	cdpt.us	2012	55	6	Cedar Point Biological Station	North America	US	Central plains (North America)	0	0	0	0	shortgrass prairie	965	41.2	-101.63	-682	9.63750007748604	15.1583336393038	35.2519379142213	1006.79990619581	31.2000007629395	-11.8000001907349	43.0000009536743	19.5833333333333	-2.550000111262	22.2666668891907	-2.550000111262	456	81	11	63.2814543612971	221	38	182	38	0.4028	1127	3.1174	Experimental (Full Factorial)	0	0	0	0	Control	2008	2008	5
235	236	cdpt.us	2013	2	1	Cedar Point Biological Station	North America	US	Central plains (North America)	0	0	0	0	shortgrass prairie	965	41.2	-101.63	-682	9.63750007748604	15.1583336393038	35.2519379142213	1006.79990619581	31.2000007629395	-11.8000001907349	43.0000009536743	19.5833333333333	-2.550000111262	22.2666668891907	-2.550000111262	456	81	11	63.2814543612971	221	38	182	38	0.4028	1127	3.1174	Experimental (Full Factorial)	0	0	0	0	Control	2008	2008	6
236	237	cdpt.us	2013	12	2	Cedar Point Biological Station	North America	US	Central plains (North America)	0	0	0	0	shortgrass prairie	965	41.2	-101.63	-682	9.63750007748604	15.1583336393038	35.2519379142213	1006.79990619581	31.2000007629395	-11.8000001907349	43.0000009536743	19.5833333333333	-2.550000111262	22.2666668891907	-2.550000111262	456	81	11	63.2814543612971	221	38	182	38	0.4028	1127	3.1174	Experimental (Full Factorial)	0	0	0	0	Control	2008	2008	6
237	238	cdpt.us	2013	26	3	Cedar Point Biological Station	North America	US	Central plains (North America)	0	0	0	0	shortgrass prairie	965	41.2	-101.63	-682	9.63750007748604	15.1583336393038	35.2519379142213	1006.79990619581	31.2000007629395	-11.8000001907349	43.0000009536743	19.5833333333333	-2.550000111262	22.2666668891907	-2.550000111262	456	81	11	63.2814543612971	221	38	182	38	0.4028	1127	3.1174	Experimental (Full Factorial)	0	0	0	0	Control	2008	2008	6
238	239	cdpt.us	2013	37	4	Cedar Point Biological Station	North America	US	Central plains (North America)	0	0	0	0	shortgrass prairie	965	41.2	-101.63	-682	9.63750007748604	15.1583336393038	35.2519379142213	1006.79990619581	31.2000007629395	-11.8000001907349	43.0000009536743	19.5833333333333	-2.550000111262	22.2666668891907	-2.550000111262	456	81	11	63.2814543612971	221	38	182	38	0.4028	1127	3.1174	Experimental (Full Factorial)	0	0	0	0	Control	2008	2008	6
239	240	cdpt.us	2013	41	5	Cedar Point Biological Station	North America	US	Central plains (North America)	0	0	0	0	shortgrass prairie	965	41.2	-101.63	-682	9.63750007748604	15.1583336393038	35.2519379142213	1006.79990619581	31.2000007629395	-11.8000001907349	43.0000009536743	19.5833333333333	-2.550000111262	22.2666668891907	-2.550000111262	456	81	11	63.2814543612971	221	38	182	38	0.4028	1127	3.1174	Experimental (Full Factorial)	0	0	0	0	Control	2008	2008	6
240	241	cdpt.us	2013	55	6	Cedar Point Biological Station	North America	US	Central plains (North America)	0	0	0	0	shortgrass prairie	965	41.2	-101.63	-682	9.63750007748604	15.1583336393038	35.2519379142213	1006.79990619581	31.2000007629395	-11.8000001907349	43.0000009536743	19.5833333333333	-2.550000111262	22.2666668891907	-2.550000111262	456	81	11	63.2814543612971	221	38	182	38	0.4028	1127	3.1174	Experimental (Full Factorial)	0	0	0	0	Control	2008	2008	6
241	242	cdpt.us	2014	2	1	Cedar Point Biological Station	North America	US	Central plains (North America)	0	0	0	0	shortgrass prairie	965	41.2	-101.63	-682	9.63750007748604	15.1583336393038	35.2519379142213	1006.79990619581	31.2000007629395	-11.8000001907349	43.0000009536743	19.5833333333333	-2.550000111262	22.2666668891907	-2.550000111262	456	81	11	63.2814543612971	221	38	182	38	0.4028	1127	3.1174	Experimental (Full Factorial)	0	0	0	0	Control	2008	2008	7
242	243	cdpt.us	2014	12	2	Cedar Point Biological Station	North America	US	Central plains (North America)	0	0	0	0	shortgrass prairie	965	41.2	-101.63	-682	9.63750007748604	15.1583336393038	35.2519379142213	1006.79990619581	31.2000007629395	-11.8000001907349	43.0000009536743	19.5833333333333	-2.550000111262	22.2666668891907	-2.550000111262	456	81	11	63.2814543612971	221	38	182	38	0.4028	1127	3.1174	Experimental (Full Factorial)	0	0	0	0	Control	2008	2008	7
243	244	cdpt.us	2014	26	3	Cedar Point Biological Station	North America	US	Central plains (North America)	0	0	0	0	shortgrass prairie	965	41.2	-101.63	-682	9.63750007748604	15.1583336393038	35.2519379142213	1006.79990619581	31.2000007629395	-11.8000001907349	43.0000009536743	19.5833333333333	-2.550000111262	22.2666668891907	-2.550000111262	456	81	11	63.2814543612971	221	38	182	38	0.4028	1127	3.1174	Experimental (Full Factorial)	0	0	0	0	Control	2008	2008	7
244	245	cdpt.us	2014	37	4	Cedar Point Biological Station	North America	US	Central plains (North America)	0	0	0	0	shortgrass prairie	965	41.2	-101.63	-682	9.63750007748604	15.1583336393038	35.2519379142213	1006.79990619581	31.2000007629395	-11.8000001907349	43.0000009536743	19.5833333333333	-2.550000111262	22.2666668891907	-2.550000111262	456	81	11	63.2814543612971	221	38	182	38	0.4028	1127	3.1174	Experimental (Full Factorial)	0	0	0	0	Control	2008	2008	7
245	246	cdpt.us	2014	41	5	Cedar Point Biological Station	North America	US	Central plains (North America)	0	0	0	0	shortgrass prairie	965	41.2	-101.63	-682	9.63750007748604	15.1583336393038	35.2519379142213	1006.79990619581	31.2000007629395	-11.8000001907349	43.0000009536743	19.5833333333333	-2.550000111262	22.2666668891907	-2.550000111262	456	81	11	63.2814543612971	221	38	182	38	0.4028	1127	3.1174	Experimental (Full Factorial)	0	0	0	0	Control	2008	2008	7
246	247	cdpt.us	2014	55	6	Cedar Point Biological Station	North America	US	Central plains (North America)	0	0	0	0	shortgrass prairie	965	41.2	-101.63	-682	9.63750007748604	15.1583336393038	35.2519379142213	1006.79990619581	31.2000007629395	-11.8000001907349	43.0000009536743	19.5833333333333	-2.550000111262	22.2666668891907	-2.550000111262	456	81	11	63.2814543612971	221	38	182	38	0.4028	1127	3.1174	Experimental (Full Factorial)	0	0	0	0	Control	2008	2008	7
247	248	cdpt.us	2015	2	1	Cedar Point Biological Station	North America	US	Central plains (North America)	0	0	0	0	shortgrass prairie	965	41.2	-101.63	-682	9.63750007748604	15.1583336393038	35.2519379142213	1006.79990619581	31.2000007629395	-11.8000001907349	43.0000009536743	19.5833333333333	-2.550000111262	22.2666668891907	-2.550000111262	456	81	11	63.2814543612971	221	38	182	38	0.4028	1127	3.1174	Experimental (Full Factorial)	0	0	0	0	Control	2008	2008	8
248	249	cdpt.us	2015	12	2	Cedar Point Biological Station	North America	US	Central plains (North America)	0	0	0	0	shortgrass prairie	965	41.2	-101.63	-682	9.63750007748604	15.1583336393038	35.2519379142213	1006.79990619581	31.2000007629395	-11.8000001907349	43.0000009536743	19.5833333333333	-2.550000111262	22.2666668891907	-2.550000111262	456	81	11	63.2814543612971	221	38	182	38	0.4028	1127	3.1174	Experimental (Full Factorial)	0	0	0	0	Control	2008	2008	8
249	250	cdpt.us	2015	26	3	Cedar Point Biological Station	North America	US	Central plains (North America)	0	0	0	0	shortgrass prairie	965	41.2	-101.63	-682	9.63750007748604	15.1583336393038	35.2519379142213	1006.79990619581	31.2000007629395	-11.8000001907349	43.0000009536743	19.5833333333333	-2.550000111262	22.2666668891907	-2.550000111262	456	81	11	63.2814543612971	221	38	182	38	0.4028	1127	3.1174	Experimental (Full Factorial)	0	0	0	0	Control	2008	2008	8
250	251	cdpt.us	2015	37	4	Cedar Point Biological Station	North America	US	Central plains (North America)	0	0	0	0	shortgrass prairie	965	41.2	-101.63	-682	9.63750007748604	15.1583336393038	35.2519379142213	1006.79990619581	31.2000007629395	-11.8000001907349	43.0000009536743	19.5833333333333	-2.550000111262	22.2666668891907	-2.550000111262	456	81	11	63.2814543612971	221	38	182	38	0.4028	1127	3.1174	Experimental (Full Factorial)	0	0	0	0	Control	2008	2008	8
251	252	cdpt.us	2015	41	5	Cedar Point Biological Station	North America	US	Central plains (North America)	0	0	0	0	shortgrass prairie	965	41.2	-101.63	-682	9.63750007748604	15.1583336393038	35.2519379142213	1006.79990619581	31.2000007629395	-11.8000001907349	43.0000009536743	19.5833333333333	-2.550000111262	22.2666668891907	-2.550000111262	456	81	11	63.2814543612971	221	38	182	38	0.4028	1127	3.1174	Experimental (Full Factorial)	0	0	0	0	Control	2008	2008	8
252	253	cdpt.us	2015	55	6	Cedar Point Biological Station	North America	US	Central plains (North America)	0	0	0	0	shortgrass prairie	965	41.2	-101.63	-682	9.63750007748604	15.1583336393038	35.2519379142213	1006.79990619581	31.2000007629395	-11.8000001907349	43.0000009536743	19.5833333333333	-2.550000111262	22.2666668891907	-2.550000111262	456	81	11	63.2814543612971	221	38	182	38	0.4028	1127	3.1174	Experimental (Full Factorial)	0	0	0	0	Control	2008	2008	8
253	254	cdpt.us	2016	2	1	Cedar Point Biological Station	North America	US	Central plains (North America)	0	0	0	0	shortgrass prairie	965	41.2	-101.63	-682	9.63750007748604	15.1583336393038	35.2519379142213	1006.79990619581	31.2000007629395	-11.8000001907349	43.0000009536743	19.5833333333333	-2.550000111262	22.2666668891907	-2.550000111262	456	81	11	63.2814543612971	221	38	182	38	0.4028	1127	3.1174	Experimental (Full Factorial)	0	0	0	0	Control	2008	2008	9
254	255	cdpt.us	2016	12	2	Cedar Point Biological Station	North America	US	Central plains (North America)	0	0	0	0	shortgrass prairie	965	41.2	-101.63	-682	9.63750007748604	15.1583336393038	35.2519379142213	1006.79990619581	31.2000007629395	-11.8000001907349	43.0000009536743	19.5833333333333	-2.550000111262	22.2666668891907	-2.550000111262	456	81	11	63.2814543612971	221	38	182	38	0.4028	1127	3.1174	Experimental (Full Factorial)	0	0	0	0	Control	2008	2008	9
255	256	cdpt.us	2016	26	3	Cedar Point Biological Station	North America	US	Central plains (North America)	0	0	0	0	shortgrass prairie	965	41.2	-101.63	-682	9.63750007748604	15.1583336393038	35.2519379142213	1006.79990619581	31.2000007629395	-11.8000001907349	43.0000009536743	19.5833333333333	-2.550000111262	22.2666668891907	-2.550000111262	456	81	11	63.2814543612971	221	38	182	38	0.4028	1127	3.1174	Experimental (Full Factorial)	0	0	0	0	Control	2008	2008	9
256	257	cdpt.us	2016	37	4	Cedar Point Biological Station	North America	US	Central plains (North America)	0	0	0	0	shortgrass prairie	965	41.2	-101.63	-682	9.63750007748604	15.1583336393038	35.2519379142213	1006.79990619581	31.2000007629395	-11.8000001907349	43.0000009536743	19.5833333333333	-2.550000111262	22.2666668891907	-2.550000111262	456	81	11	63.2814543612971	221	38	182	38	0.4028	1127	3.1174	Experimental (Full Factorial)	0	0	0	0	Control	2008	2008	9
257	258	cdpt.us	2016	41	5	Cedar Point Biological Station	North America	US	Central plains (North America)	0	0	0	0	shortgrass prairie	965	41.2	-101.63	-682	9.63750007748604	15.1583336393038	35.2519379142213	1006.79990619581	31.2000007629395	-11.8000001907349	43.0000009536743	19.5833333333333	-2.550000111262	22.2666668891907	-2.550000111262	456	81	11	63.2814543612971	221	38	182	38	0.4028	1127	3.1174	Experimental (Full Factorial)	0	0	0	0	Control	2008	2008	9
258	259	cdpt.us	2016	55	6	Cedar Point Biological Station	North America	US	Central plains (North America)	0	0	0	0	shortgrass prairie	965	41.2	-101.63	-682	9.63750007748604	15.1583336393038	35.2519379142213	1006.79990619581	31.2000007629395	-11.8000001907349	43.0000009536743	19.5833333333333	-2.550000111262	22.2666668891907	-2.550000111262	456	81	11	63.2814543612971	221	38	182	38	0.4028	1127	3.1174	Experimental (Full Factorial)	0	0	0	0	Control	2008	2008	9
259	260	cereep.fr	2012	1	1	CEREEP - Ecotron IDF	Europe	FR	Europe	1	0	1	1	old field	83	48.28	2.66	-206	10.816666657726	8.55000008145968	35.3305794755458	584.762316119713	22.3999996185303	-1.79999995231628	24.1999995708466	16.4833331108093	6.83333323399226	18.2666665712992	3.88333334525426	632	61	44	8.89502819537672	169	145	152	156	0.757	848	19.0354	Experimental (Full Factorial)	0	0	0	0	Control	2013	2013	0
260	261	cereep.fr	2012	11	2	CEREEP - Ecotron IDF	Europe	FR	Europe	1	0	1	1	old field	83	48.28	2.66	-206	10.816666657726	8.55000008145968	35.3305794755458	584.762316119713	22.3999996185303	-1.79999995231628	24.1999995708466	16.4833331108093	6.83333323399226	18.2666665712992	3.88333334525426	632	61	44	8.89502819537672	169	145	152	156	0.757	848	19.0354	Experimental (Full Factorial)	0	0	0	0	Control	2013	2013	0
261	262	cereep.fr	2012	21	3	CEREEP - Ecotron IDF	Europe	FR	Europe	1	0	1	1	old field	83	48.28	2.66	-206	10.816666657726	8.55000008145968	35.3305794755458	584.762316119713	22.3999996185303	-1.79999995231628	24.1999995708466	16.4833331108093	6.83333323399226	18.2666665712992	3.88333334525426	632	61	44	8.89502819537672	169	145	152	156	0.757	848	19.0354	Experimental (Full Factorial)	0	0	0	0	Control	2013	2013	0
262	263	cereep.fr	2013	1	1	CEREEP - Ecotron IDF	Europe	FR	Europe	1	0	1	1	old field	83	48.28	2.66	-206	10.816666657726	8.55000008145968	35.3305794755458	584.762316119713	22.3999996185303	-1.79999995231628	24.1999995708466	16.4833331108093	6.83333323399226	18.2666665712992	3.88333334525426	632	61	44	8.89502819537672	169	145	152	156	0.757	848	19.0354	Experimental (Full Factorial)	0	0	0	0	Control	2013	2013	1
263	264	cereep.fr	2013	11	2	CEREEP - Ecotron IDF	Europe	FR	Europe	1	0	1	1	old field	83	48.28	2.66	-206	10.816666657726	8.55000008145968	35.3305794755458	584.762316119713	22.3999996185303	-1.79999995231628	24.1999995708466	16.4833331108093	6.83333323399226	18.2666665712992	3.88333334525426	632	61	44	8.89502819537672	169	145	152	156	0.757	848	19.0354	Experimental (Full Factorial)	0	0	0	0	Control	2013	2013	1
264	265	cereep.fr	2013	21	3	CEREEP - Ecotron IDF	Europe	FR	Europe	1	0	1	1	old field	83	48.28	2.66	-206	10.816666657726	8.55000008145968	35.3305794755458	584.762316119713	22.3999996185303	-1.79999995231628	24.1999995708466	16.4833331108093	6.83333323399226	18.2666665712992	3.88333334525426	632	61	44	8.89502819537672	169	145	152	156	0.757	848	19.0354	Experimental (Full Factorial)	0	0	0	0	Control	2013	2013	1
265	266	cereep.fr	2014	1	1	CEREEP - Ecotron IDF	Europe	FR	Europe	1	0	1	1	old field	83	48.28	2.66	-206	10.816666657726	8.55000008145968	35.3305794755458	584.762316119713	22.3999996185303	-1.79999995231628	24.1999995708466	16.4833331108093	6.83333323399226	18.2666665712992	3.88333334525426	632	61	44	8.89502819537672	169	145	152	156	0.757	848	19.0354	Experimental (Full Factorial)	0	0	0	0	Control	2013	2013	2
266	267	cereep.fr	2014	11	2	CEREEP - Ecotron IDF	Europe	FR	Europe	1	0	1	1	old field	83	48.28	2.66	-206	10.816666657726	8.55000008145968	35.3305794755458	584.762316119713	22.3999996185303	-1.79999995231628	24.1999995708466	16.4833331108093	6.83333323399226	18.2666665712992	3.88333334525426	632	61	44	8.89502819537672	169	145	152	156	0.757	848	19.0354	Experimental (Full Factorial)	0	0	0	0	Control	2013	2013	2
267	268	cereep.fr	2014	21	3	CEREEP - Ecotron IDF	Europe	FR	Europe	1	0	1	1	old field	83	48.28	2.66	-206	10.816666657726	8.55000008145968	35.3305794755458	584.762316119713	22.3999996185303	-1.79999995231628	24.1999995708466	16.4833331108093	6.83333323399226	18.2666665712992	3.88333334525426	632	61	44	8.89502819537672	169	145	152	156	0.757	848	19.0354	Experimental (Full Factorial)	0	0	0	0	Control	2013	2013	2
268	269	cereep.fr	2015	1	1	CEREEP - Ecotron IDF	Europe	FR	Europe	1	0	1	1	old field	83	48.28	2.66	-206	10.816666657726	8.55000008145968	35.3305794755458	584.762316119713	22.3999996185303	-1.79999995231628	24.1999995708466	16.4833331108093	6.83333323399226	18.2666665712992	3.88333334525426	632	61	44	8.89502819537672	169	145	152	156	0.757	848	19.0354	Experimental (Full Factorial)	0	0	0	0	Control	2013	2013	3
269	270	cereep.fr	2015	11	2	CEREEP - Ecotron IDF	Europe	FR	Europe	1	0	1	1	old field	83	48.28	2.66	-206	10.816666657726	8.55000008145968	35.3305794755458	584.762316119713	22.3999996185303	-1.79999995231628	24.1999995708466	16.4833331108093	6.83333323399226	18.2666665712992	3.88333334525426	632	61	44	8.89502819537672	169	145	152	156	0.757	848	19.0354	Experimental (Full Factorial)	0	0	0	0	Control	2013	2013	3
270	271	cereep.fr	2015	21	3	CEREEP - Ecotron IDF	Europe	FR	Europe	1	0	1	1	old field	83	48.28	2.66	-206	10.816666657726	8.55000008145968	35.3305794755458	584.762316119713	22.3999996185303	-1.79999995231628	24.1999995708466	16.4833331108093	6.83333323399226	18.2666665712992	3.88333334525426	632	61	44	8.89502819537672	169	145	152	156	0.757	848	19.0354	Experimental (Full Factorial)	0	0	0	0	Control	2013	2013	3
271	272	cereep.fr	2016	1	1	CEREEP - Ecotron IDF	Europe	FR	Europe	1	0	1	1	old field	83	48.28	2.66	-206	10.816666657726	8.55000008145968	35.3305794755458	584.762316119713	22.3999996185303	-1.79999995231628	24.1999995708466	16.4833331108093	6.83333323399226	18.2666665712992	3.88333334525426	632	61	44	8.89502819537672	169	145	152	156	0.757	848	19.0354	Experimental (Full Factorial)	0	0	0	0	Control	2013	2013	4
272	273	cereep.fr	2016	11	2	CEREEP - Ecotron IDF	Europe	FR	Europe	1	0	1	1	old field	83	48.28	2.66	-206	10.816666657726	8.55000008145968	35.3305794755458	584.762316119713	22.3999996185303	-1.79999995231628	24.1999995708466	16.4833331108093	6.83333323399226	18.2666665712992	3.88333334525426	632	61	44	8.89502819537672	169	145	152	156	0.757	848	19.0354	Experimental (Full Factorial)	0	0	0	0	Control	2013	2013	4
273	274	cereep.fr	2016	21	3	CEREEP - Ecotron IDF	Europe	FR	Europe	1	0	1	1	old field	83	48.28	2.66	-206	10.816666657726	8.55000008145968	35.3305794755458	584.762316119713	22.3999996185303	-1.79999995231628	24.1999995708466	16.4833331108093	6.83333323399226	18.2666665712992	3.88333334525426	632	61	44	8.89502819537672	169	145	152	156	0.757	848	19.0354	Experimental (Full Factorial)	0	0	0	0	Control	2013	2013	4
274	275	cereep.fr	2017	1	1	CEREEP - Ecotron IDF	Europe	FR	Europe	1	0	1	1	old field	83	48.28	2.66	-206	10.816666657726	8.55000008145968	35.3305794755458	584.762316119713	22.3999996185303	-1.79999995231628	24.1999995708466	16.4833331108093	6.83333323399226	18.2666665712992	3.88333334525426	632	61	44	8.89502819537672	169	145	152	156	0.757	848	19.0354	Experimental (Full Factorial)	0	0	0	0	Control	2013	2013	5
275	276	cereep.fr	2017	11	2	CEREEP - Ecotron IDF	Europe	FR	Europe	1	0	1	1	old field	83	48.28	2.66	-206	10.816666657726	8.55000008145968	35.3305794755458	584.762316119713	22.3999996185303	-1.79999995231628	24.1999995708466	16.4833331108093	6.83333323399226	18.2666665712992	3.88333334525426	632	61	44	8.89502819537672	169	145	152	156	0.757	848	19.0354	Experimental (Full Factorial)	0	0	0	0	Control	2013	2013	5
276	277	cereep.fr	2017	21	3	CEREEP - Ecotron IDF	Europe	FR	Europe	1	0	1	1	old field	83	48.28	2.66	-206	10.816666657726	8.55000008145968	35.3305794755458	584.762316119713	22.3999996185303	-1.79999995231628	24.1999995708466	16.4833331108093	6.83333323399226	18.2666665712992	3.88333334525426	632	61	44	8.89502819537672	169	145	152	156	0.757	848	19.0354	Experimental (Full Factorial)	0	0	0	0	Control	2013	2013	5
277	278	comp.pt	2012	5	1	Companhia das Lezirias	Europe	PT	Europe	1	0	1	1	annual grassland	200	38	-8	-666	16.5833333233992	12.0500003695488	46.3461539925203	515.674018930034	28.7000007629395	2.70000004768372	26.0000007152557	11.650000055631	23.0166665712992	23.3333333333333	10.6999998490016	564	99	3	63.040591380603	251	25	31	239	0.4532	1220	4.0472	Experimental (Full Factorial)	0	0	0	0	Control	2013	2013	0
278	279	comp.pt	2012	19	2	Companhia das Lezirias	Europe	PT	Europe	1	0	1	1	annual grassland	200	38	-8	-666	16.5833333233992	12.0500003695488	46.3461539925203	515.674018930034	28.7000007629395	2.70000004768372	26.0000007152557	11.650000055631	23.0166665712992	23.3333333333333	10.6999998490016	564	99	3	63.040591380603	251	25	31	239	0.4532	1220	4.0472	Experimental (Full Factorial)	0	0	0	0	Control	2013	2013	0
279	280	comp.pt	2012	34	3	Companhia das Lezirias	Europe	PT	Europe	1	0	1	1	annual grassland	200	38	-8	-666	16.5833333233992	12.0500003695488	46.3461539925203	515.674018930034	28.7000007629395	2.70000004768372	26.0000007152557	11.650000055631	23.0166665712992	23.3333333333333	10.6999998490016	564	99	3	63.040591380603	251	25	31	239	0.4532	1220	4.0472	Experimental (Full Factorial)	0	0	0	0	Control	2013	2013	0
280	281	comp.pt	2013	5	1	Companhia das Lezirias	Europe	PT	Europe	1	0	1	1	annual grassland	200	38	-8	-666	16.5833333233992	12.0500003695488	46.3461539925203	515.674018930034	28.7000007629395	2.70000004768372	26.0000007152557	11.650000055631	23.0166665712992	23.3333333333333	10.6999998490016	564	99	3	63.040591380603	251	25	31	239	0.4532	1220	4.0472	Experimental (Full Factorial)	0	0	0	0	Control	2013	2013	1
281	282	comp.pt	2013	19	2	Companhia das Lezirias	Europe	PT	Europe	1	0	1	1	annual grassland	200	38	-8	-666	16.5833333233992	12.0500003695488	46.3461539925203	515.674018930034	28.7000007629395	2.70000004768372	26.0000007152557	11.650000055631	23.0166665712992	23.3333333333333	10.6999998490016	564	99	3	63.040591380603	251	25	31	239	0.4532	1220	4.0472	Experimental (Full Factorial)	0	0	0	0	Control	2013	2013	1
282	283	comp.pt	2013	34	3	Companhia das Lezirias	Europe	PT	Europe	1	0	1	1	annual grassland	200	38	-8	-666	16.5833333233992	12.0500003695488	46.3461539925203	515.674018930034	28.7000007629395	2.70000004768372	26.0000007152557	11.650000055631	23.0166665712992	23.3333333333333	10.6999998490016	564	99	3	63.040591380603	251	25	31	239	0.4532	1220	4.0472	Experimental (Full Factorial)	0	0	0	0	Control	2013	2013	1
283	284	comp.pt	2014	5	1	Companhia das Lezirias	Europe	PT	Europe	1	0	1	1	annual grassland	200	38	-8	-666	16.5833333233992	12.0500003695488	46.3461539925203	515.674018930034	28.7000007629395	2.70000004768372	26.0000007152557	11.650000055631	23.0166665712992	23.3333333333333	10.6999998490016	564	99	3	63.040591380603	251	25	31	239	0.4532	1220	4.0472	Experimental (Full Factorial)	0	0	0	0	Control	2013	2013	2
284	285	comp.pt	2014	19	2	Companhia das Lezirias	Europe	PT	Europe	1	0	1	1	annual grassland	200	38	-8	-666	16.5833333233992	12.0500003695488	46.3461539925203	515.674018930034	28.7000007629395	2.70000004768372	26.0000007152557	11.650000055631	23.0166665712992	23.3333333333333	10.6999998490016	564	99	3	63.040591380603	251	25	31	239	0.4532	1220	4.0472	Experimental (Full Factorial)	0	0	0	0	Control	2013	2013	2
285	286	comp.pt	2014	34	3	Companhia das Lezirias	Europe	PT	Europe	1	0	1	1	annual grassland	200	38	-8	-666	16.5833333233992	12.0500003695488	46.3461539925203	515.674018930034	28.7000007629395	2.70000004768372	26.0000007152557	11.650000055631	23.0166665712992	23.3333333333333	10.6999998490016	564	99	3	63.040591380603	251	25	31	239	0.4532	1220	4.0472	Experimental (Full Factorial)	0	0	0	0	Control	2013	2013	2
286	287	comp.pt	2015	5	1	Companhia das Lezirias	Europe	PT	Europe	1	0	1	1	annual grassland	200	38	-8	-666	16.5833333233992	12.0500003695488	46.3461539925203	515.674018930034	28.7000007629395	2.70000004768372	26.0000007152557	11.650000055631	23.0166665712992	23.3333333333333	10.6999998490016	564	99	3	63.040591380603	251	25	31	239	0.4532	1220	4.0472	Experimental (Full Factorial)	0	0	0	0	Control	2013	2013	3
287	288	comp.pt	2015	19	2	Companhia das Lezirias	Europe	PT	Europe	1	0	1	1	annual grassland	200	38	-8	-666	16.5833333233992	12.0500003695488	46.3461539925203	515.674018930034	28.7000007629395	2.70000004768372	26.0000007152557	11.650000055631	23.0166665712992	23.3333333333333	10.6999998490016	564	99	3	63.040591380603	251	25	31	239	0.4532	1220	4.0472	Experimental (Full Factorial)	0	0	0	0	Control	2013	2013	3
288	289	comp.pt	2015	34	3	Companhia das Lezirias	Europe	PT	Europe	1	0	1	1	annual grassland	200	38	-8	-666	16.5833333233992	12.0500003695488	46.3461539925203	515.674018930034	28.7000007629395	2.70000004768372	26.0000007152557	11.650000055631	23.0166665712992	23.3333333333333	10.6999998490016	564	99	3	63.040591380603	251	25	31	239	0.4532	1220	4.0472	Experimental (Full Factorial)	0	0	0	0	Control	2013	2013	3
289	290	comp.pt	2016	5	1	Companhia das Lezirias	Europe	PT	Europe	1	0	1	1	annual grassland	200	38	-8	-666	16.5833333233992	12.0500003695488	46.3461539925203	515.674018930034	28.7000007629395	2.70000004768372	26.0000007152557	11.650000055631	23.0166665712992	23.3333333333333	10.6999998490016	564	99	3	63.040591380603	251	25	31	239	0.4532	1220	4.0472	Experimental (Full Factorial)	0	0	0	0	Control	2013	2013	4
290	291	comp.pt	2016	19	2	Companhia das Lezirias	Europe	PT	Europe	1	0	1	1	annual grassland	200	38	-8	-666	16.5833333233992	12.0500003695488	46.3461539925203	515.674018930034	28.7000007629395	2.70000004768372	26.0000007152557	11.650000055631	23.0166665712992	23.3333333333333	10.6999998490016	564	99	3	63.040591380603	251	25	31	239	0.4532	1220	4.0472	Experimental (Full Factorial)	0	0	0	0	Control	2013	2013	4
291	292	comp.pt	2016	34	3	Companhia das Lezirias	Europe	PT	Europe	1	0	1	1	annual grassland	200	38	-8	-666	16.5833333233992	12.0500003695488	46.3461539925203	515.674018930034	28.7000007629395	2.70000004768372	26.0000007152557	11.650000055631	23.0166665712992	23.3333333333333	10.6999998490016	564	99	3	63.040591380603	251	25	31	239	0.4532	1220	4.0472	Experimental (Full Factorial)	0	0	0	0	Control	2013	2013	4
292	293	cowi.ca	2007	3	1	Cowichan	North America	CA	Pacific Coast (North America)	0	0	0	0	old field	50	48.46	-123.38	51	10.445833325386	8.02499993642171	37.8537719227375	487.943079678737	20.7000007629395	-0.5	21.2000007629395	5.1666667064031	16.5666666030884	16.5833334922791	4.89999997615814	762	128	18	64.8927335003542	372	67	70	330	1.0743	713	3.681	Experimental (Full Factorial)	0	0	0	0	Control	2008	2007	0
293	294	cowi.ca	2007	10	2	Cowichan	North America	CA	Pacific Coast (North America)	0	0	0	0	old field	50	48.46	-123.38	51	10.445833325386	8.02499993642171	37.8537719227375	487.943079678737	20.7000007629395	-0.5	21.2000007629395	5.1666667064031	16.5666666030884	16.5833334922791	4.89999997615814	762	128	18	64.8927335003542	372	67	70	330	1.0743	713	3.681	Experimental (Full Factorial)	0	0	0	0	Control	2008	2007	0
294	295	cowi.ca	2007	25	3	Cowichan	North America	CA	Pacific Coast (North America)	0	0	0	0	old field	50	48.46	-123.38	51	10.445833325386	8.02499993642171	37.8537719227375	487.943079678737	20.7000007629395	-0.5	21.2000007629395	5.1666667064031	16.5666666030884	16.5833334922791	4.89999997615814	762	128	18	64.8927335003542	372	67	70	330	1.0743	713	3.681	Experimental (Full Factorial)	0	0	0	0	Control	2008	2007	0
295	296	cowi.ca	2008	3	1	Cowichan	North America	CA	Pacific Coast (North America)	0	0	0	0	old field	50	48.46	-123.38	51	10.445833325386	8.02499993642171	37.8537719227375	487.943079678737	20.7000007629395	-0.5	21.2000007629395	5.1666667064031	16.5666666030884	16.5833334922791	4.89999997615814	762	128	18	64.8927335003542	372	67	70	330	1.0743	713	3.681	Experimental (Full Factorial)	0	0	0	0	Control	2008	2007	1
296	297	cowi.ca	2008	10	2	Cowichan	North America	CA	Pacific Coast (North America)	0	0	0	0	old field	50	48.46	-123.38	51	10.445833325386	8.02499993642171	37.8537719227375	487.943079678737	20.7000007629395	-0.5	21.2000007629395	5.1666667064031	16.5666666030884	16.5833334922791	4.89999997615814	762	128	18	64.8927335003542	372	67	70	330	1.0743	713	3.681	Experimental (Full Factorial)	0	0	0	0	Control	2008	2007	1
297	298	cowi.ca	2008	25	3	Cowichan	North America	CA	Pacific Coast (North America)	0	0	0	0	old field	50	48.46	-123.38	51	10.445833325386	8.02499993642171	37.8537719227375	487.943079678737	20.7000007629395	-0.5	21.2000007629395	5.1666667064031	16.5666666030884	16.5833334922791	4.89999997615814	762	128	18	64.8927335003542	372	67	70	330	1.0743	713	3.681	Experimental (Full Factorial)	0	0	0	0	Control	2008	2007	1
298	299	cowi.ca	2009	3	1	Cowichan	North America	CA	Pacific Coast (North America)	0	0	0	0	old field	50	48.46	-123.38	51	10.445833325386	8.02499993642171	37.8537719227375	487.943079678737	20.7000007629395	-0.5	21.2000007629395	5.1666667064031	16.5666666030884	16.5833334922791	4.89999997615814	762	128	18	64.8927335003542	372	67	70	330	1.0743	713	3.681	Experimental (Full Factorial)	0	0	0	0	Control	2008	2007	2
299	300	cowi.ca	2009	10	2	Cowichan	North America	CA	Pacific Coast (North America)	0	0	0	0	old field	50	48.46	-123.38	51	10.445833325386	8.02499993642171	37.8537719227375	487.943079678737	20.7000007629395	-0.5	21.2000007629395	5.1666667064031	16.5666666030884	16.5833334922791	4.89999997615814	762	128	18	64.8927335003542	372	67	70	330	1.0743	713	3.681	Experimental (Full Factorial)	0	0	0	0	Control	2008	2007	2
300	301	cowi.ca	2009	25	3	Cowichan	North America	CA	Pacific Coast (North America)	0	0	0	0	old field	50	48.46	-123.38	51	10.445833325386	8.02499993642171	37.8537719227375	487.943079678737	20.7000007629395	-0.5	21.2000007629395	5.1666667064031	16.5666666030884	16.5833334922791	4.89999997615814	762	128	18	64.8927335003542	372	67	70	330	1.0743	713	3.681	Experimental (Full Factorial)	0	0	0	0	Control	2008	2007	2
301	302	cowi.ca	2010	3	1	Cowichan	North America	CA	Pacific Coast (North America)	0	0	0	0	old field	50	48.46	-123.38	51	10.445833325386	8.02499993642171	37.8537719227375	487.943079678737	20.7000007629395	-0.5	21.2000007629395	5.1666667064031	16.5666666030884	16.5833334922791	4.89999997615814	762	128	18	64.8927335003542	372	67	70	330	1.0743	713	3.681	Experimental (Full Factorial)	0	0	0	0	Control	2008	2007	3
302	303	cowi.ca	2010	10	2	Cowichan	North America	CA	Pacific Coast (North America)	0	0	0	0	old field	50	48.46	-123.38	51	10.445833325386	8.02499993642171	37.8537719227375	487.943079678737	20.7000007629395	-0.5	21.2000007629395	5.1666667064031	16.5666666030884	16.5833334922791	4.89999997615814	762	128	18	64.8927335003542	372	67	70	330	1.0743	713	3.681	Experimental (Full Factorial)	0	0	0	0	Control	2008	2007	3
303	304	cowi.ca	2010	25	3	Cowichan	North America	CA	Pacific Coast (North America)	0	0	0	0	old field	50	48.46	-123.38	51	10.445833325386	8.02499993642171	37.8537719227375	487.943079678737	20.7000007629395	-0.5	21.2000007629395	5.1666667064031	16.5666666030884	16.5833334922791	4.89999997615814	762	128	18	64.8927335003542	372	67	70	330	1.0743	713	3.681	Experimental (Full Factorial)	0	0	0	0	Control	2008	2007	3
304	305	cowi.ca	2011	3	1	Cowichan	North America	CA	Pacific Coast (North America)	0	0	0	0	old field	50	48.46	-123.38	51	10.445833325386	8.02499993642171	37.8537719227375	487.943079678737	20.7000007629395	-0.5	21.2000007629395	5.1666667064031	16.5666666030884	16.5833334922791	4.89999997615814	762	128	18	64.8927335003542	372	67	70	330	1.0743	713	3.681	Experimental (Full Factorial)	0	0	0	0	Control	2008	2007	4
305	306	cowi.ca	2011	10	2	Cowichan	North America	CA	Pacific Coast (North America)	0	0	0	0	old field	50	48.46	-123.38	51	10.445833325386	8.02499993642171	37.8537719227375	487.943079678737	20.7000007629395	-0.5	21.2000007629395	5.1666667064031	16.5666666030884	16.5833334922791	4.89999997615814	762	128	18	64.8927335003542	372	67	70	330	1.0743	713	3.681	Experimental (Full Factorial)	0	0	0	0	Control	2008	2007	4
306	307	cowi.ca	2011	25	3	Cowichan	North America	CA	Pacific Coast (North America)	0	0	0	0	old field	50	48.46	-123.38	51	10.445833325386	8.02499993642171	37.8537719227375	487.943079678737	20.7000007629395	-0.5	21.2000007629395	5.1666667064031	16.5666666030884	16.5833334922791	4.89999997615814	762	128	18	64.8927335003542	372	67	70	330	1.0743	713	3.681	Experimental (Full Factorial)	0	0	0	0	Control	2008	2007	4
307	308	cowi.ca	2012	3	1	Cowichan	North America	CA	Pacific Coast (North America)	0	0	0	0	old field	50	48.46	-123.38	51	10.445833325386	8.02499993642171	37.8537719227375	487.943079678737	20.7000007629395	-0.5	21.2000007629395	5.1666667064031	16.5666666030884	16.5833334922791	4.89999997615814	762	128	18	64.8927335003542	372	67	70	330	1.0743	713	3.681	Experimental (Full Factorial)	0	0	0	0	Control	2008	2007	5
308	309	cowi.ca	2012	10	2	Cowichan	North America	CA	Pacific Coast (North America)	0	0	0	0	old field	50	48.46	-123.38	51	10.445833325386	8.02499993642171	37.8537719227375	487.943079678737	20.7000007629395	-0.5	21.2000007629395	5.1666667064031	16.5666666030884	16.5833334922791	4.89999997615814	762	128	18	64.8927335003542	372	67	70	330	1.0743	713	3.681	Experimental (Full Factorial)	0	0	0	0	Control	2008	2007	5
309	310	cowi.ca	2012	25	3	Cowichan	North America	CA	Pacific Coast (North America)	0	0	0	0	old field	50	48.46	-123.38	51	10.445833325386	8.02499993642171	37.8537719227375	487.943079678737	20.7000007629395	-0.5	21.2000007629395	5.1666667064031	16.5666666030884	16.5833334922791	4.89999997615814	762	128	18	64.8927335003542	372	67	70	330	1.0743	713	3.681	Experimental (Full Factorial)	0	0	0	0	Control	2008	2007	5
310	311	cowi.ca	2013	3	1	Cowichan	North America	CA	Pacific Coast (North America)	0	0	0	0	old field	50	48.46	-123.38	51	10.445833325386	8.02499993642171	37.8537719227375	487.943079678737	20.7000007629395	-0.5	21.2000007629395	5.1666667064031	16.5666666030884	16.5833334922791	4.89999997615814	762	128	18	64.8927335003542	372	67	70	330	1.0743	713	3.681	Experimental (Full Factorial)	0	0	0	0	Control	2008	2007	6
311	312	cowi.ca	2013	10	2	Cowichan	North America	CA	Pacific Coast (North America)	0	0	0	0	old field	50	48.46	-123.38	51	10.445833325386	8.02499993642171	37.8537719227375	487.943079678737	20.7000007629395	-0.5	21.2000007629395	5.1666667064031	16.5666666030884	16.5833334922791	4.89999997615814	762	128	18	64.8927335003542	372	67	70	330	1.0743	713	3.681	Experimental (Full Factorial)	0	0	0	0	Control	2008	2007	6
312	313	cowi.ca	2013	25	3	Cowichan	North America	CA	Pacific Coast (North America)	0	0	0	0	old field	50	48.46	-123.38	51	10.445833325386	8.02499993642171	37.8537719227375	487.943079678737	20.7000007629395	-0.5	21.2000007629395	5.1666667064031	16.5666666030884	16.5833334922791	4.89999997615814	762	128	18	64.8927335003542	372	67	70	330	1.0743	713	3.681	Experimental (Full Factorial)	0	0	0	0	Control	2008	2007	6
313	314	cowi.ca	2014	3	1	Cowichan	North America	CA	Pacific Coast (North America)	0	0	0	0	old field	50	48.46	-123.38	51	10.445833325386	8.02499993642171	37.8537719227375	487.943079678737	20.7000007629395	-0.5	21.2000007629395	5.1666667064031	16.5666666030884	16.5833334922791	4.89999997615814	762	128	18	64.8927335003542	372	67	70	330	1.0743	713	3.681	Experimental (Full Factorial)	0	0	0	0	Control	2008	2007	7
314	315	cowi.ca	2014	10	2	Cowichan	North America	CA	Pacific Coast (North America)	0	0	0	0	old field	50	48.46	-123.38	51	10.445833325386	8.02499993642171	37.8537719227375	487.943079678737	20.7000007629395	-0.5	21.2000007629395	5.1666667064031	16.5666666030884	16.5833334922791	4.89999997615814	762	128	18	64.8927335003542	372	67	70	330	1.0743	713	3.681	Experimental (Full Factorial)	0	0	0	0	Control	2008	2007	7
315	316	cowi.ca	2014	25	3	Cowichan	North America	CA	Pacific Coast (North America)	0	0	0	0	old field	50	48.46	-123.38	51	10.445833325386	8.02499993642171	37.8537719227375	487.943079678737	20.7000007629395	-0.5	21.2000007629395	5.1666667064031	16.5666666030884	16.5833334922791	4.89999997615814	762	128	18	64.8927335003542	372	67	70	330	1.0743	713	3.681	Experimental (Full Factorial)	0	0	0	0	Control	2008	2007	7
316	317	cowi.ca	2015	3	1	Cowichan	North America	CA	Pacific Coast (North America)	0	0	0	0	old field	50	48.46	-123.38	51	10.445833325386	8.02499993642171	37.8537719227375	487.943079678737	20.7000007629395	-0.5	21.2000007629395	5.1666667064031	16.5666666030884	16.5833334922791	4.89999997615814	762	128	18	64.8927335003542	372	67	70	330	1.0743	713	3.681	Experimental (Full Factorial)	0	0	0	0	Control	2008	2007	8
317	318	cowi.ca	2015	10	2	Cowichan	North America	CA	Pacific Coast (North America)	0	0	0	0	old field	50	48.46	-123.38	51	10.445833325386	8.02499993642171	37.8537719227375	487.943079678737	20.7000007629395	-0.5	21.2000007629395	5.1666667064031	16.5666666030884	16.5833334922791	4.89999997615814	762	128	18	64.8927335003542	372	67	70	330	1.0743	713	3.681	Experimental (Full Factorial)	0	0	0	0	Control	2008	2007	8
318	319	cowi.ca	2015	25	3	Cowichan	North America	CA	Pacific Coast (North America)	0	0	0	0	old field	50	48.46	-123.38	51	10.445833325386	8.02499993642171	37.8537719227375	487.943079678737	20.7000007629395	-0.5	21.2000007629395	5.1666667064031	16.5666666030884	16.5833334922791	4.89999997615814	762	128	18	64.8927335003542	372	67	70	330	1.0743	713	3.681	Experimental (Full Factorial)	0	0	0	0	Control	2008	2007	8
319	320	doane.us	2012	9	1	Doane College Spring Creek Prairie	North America	US	Central plains (North America)	1	1	0	1	tallgrass prairie	418.19	40.6954	-96.8541	-352	10.6499999811252	12.4499997794628	29.2941177854901	1081.76412475033	30.7999992370605	-11.6999998092651	42.4999990463257	21.4000000953674	-3.13333314657211	23.7166666984558	-3.13333314657211	739	110	16	52.6590334774959	295	53	271	53	0.6794	1098	6.9913	Experimental (Nutrients Only)	0	0	0	0	Control	2013	NA	0
320	322	doane.us	2012	19	1	Doane College Spring Creek Prairie	North America	US	Central plains (North America)	1	1	0	1	tallgrass prairie	418.19	40.6954	-96.8541	-352	10.6499999811252	12.4499997794628	29.2941177854901	1081.76412475033	30.7999992370605	-11.6999998092651	42.4999990463257	21.4000000953674	-3.13333314657211	23.7166666984558	-3.13333314657211	739	110	16	52.6590334774959	295	53	271	53	0.6794	1098	6.9913	Experimental (Nutrients Only)	0	0	0	0	Control	2013	NA	0
321	332	doane.us	2013	9	1	Doane College Spring Creek Prairie	North America	US	Central plains (North America)	1	1	0	1	tallgrass prairie	418.19	40.6954	-96.8541	-352	10.6499999811252	12.4499997794628	29.2941177854901	1081.76412475033	30.7999992370605	-11.6999998092651	42.4999990463257	21.4000000953674	-3.13333314657211	23.7166666984558	-3.13333314657211	739	110	16	52.6590334774959	295	53	271	53	0.6794	1098	6.9913	Experimental (Nutrients Only)	0	0	0	0	Control	2013	NA	1
322	333	doane.us	2013	19	1	Doane College Spring Creek Prairie	North America	US	Central plains (North America)	1	1	0	1	tallgrass prairie	418.19	40.6954	-96.8541	-352	10.6499999811252	12.4499997794628	29.2941177854901	1081.76412475033	30.7999992370605	-11.6999998092651	42.4999990463257	21.4000000953674	-3.13333314657211	23.7166666984558	-3.13333314657211	739	110	16	52.6590334774959	295	53	271	53	0.6794	1098	6.9913	Experimental (Nutrients Only)	0	0	0	0	Control	2013	NA	1
323	334	doane.us	2014	9	1	Doane College Spring Creek Prairie	North America	US	Central plains (North America)	1	1	0	1	tallgrass prairie	418.19	40.6954	-96.8541	-352	10.6499999811252	12.4499997794628	29.2941177854901	1081.76412475033	30.7999992370605	-11.6999998092651	42.4999990463257	21.4000000953674	-3.13333314657211	23.7166666984558	-3.13333314657211	739	110	16	52.6590334774959	295	53	271	53	0.6794	1098	6.9913	Experimental (Nutrients Only)	0	0	0	0	Control	2013	NA	2
324	335	doane.us	2014	19	1	Doane College Spring Creek Prairie	North America	US	Central plains (North America)	1	1	0	1	tallgrass prairie	418.19	40.6954	-96.8541	-352	10.6499999811252	12.4499997794628	29.2941177854901	1081.76412475033	30.7999992370605	-11.6999998092651	42.4999990463257	21.4000000953674	-3.13333314657211	23.7166666984558	-3.13333314657211	739	110	16	52.6590334774959	295	53	271	53	0.6794	1098	6.9913	Experimental (Nutrients Only)	0	0	0	0	Control	2013	NA	2
325	336	doane.us	2015	9	1	Doane College Spring Creek Prairie	North America	US	Central plains (North America)	1	1	0	1	tallgrass prairie	418.19	40.6954	-96.8541	-352	10.6499999811252	12.4499997794628	29.2941177854901	1081.76412475033	30.7999992370605	-11.6999998092651	42.4999990463257	21.4000000953674	-3.13333314657211	23.7166666984558	-3.13333314657211	739	110	16	52.6590334774959	295	53	271	53	0.6794	1098	6.9913	Experimental (Nutrients Only)	0	0	0	0	Control	2013	NA	3
326	337	doane.us	2015	19	1	Doane College Spring Creek Prairie	North America	US	Central plains (North America)	1	1	0	1	tallgrass prairie	418.19	40.6954	-96.8541	-352	10.6499999811252	12.4499997794628	29.2941177854901	1081.76412475033	30.7999992370605	-11.6999998092651	42.4999990463257	21.4000000953674	-3.13333314657211	23.7166666984558	-3.13333314657211	739	110	16	52.6590334774959	295	53	271	53	0.6794	1098	6.9913	Experimental (Nutrients Only)	0	0	0	0	Control	2013	NA	3
327	338	doane.us	2016	9	1	Doane College Spring Creek Prairie	North America	US	Central plains (North America)	1	1	0	1	tallgrass prairie	418.19	40.6954	-96.8541	-352	10.6499999811252	12.4499997794628	29.2941177854901	1081.76412475033	30.7999992370605	-11.6999998092651	42.4999990463257	21.4000000953674	-3.13333314657211	23.7166666984558	-3.13333314657211	739	110	16	52.6590334774959	295	53	271	53	0.6794	1098	6.9913	Experimental (Nutrients Only)	0	0	0	0	Control	2013	NA	4
328	339	doane.us	2016	19	1	Doane College Spring Creek Prairie	North America	US	Central plains (North America)	1	1	0	1	tallgrass prairie	418.19	40.6954	-96.8541	-352	10.6499999811252	12.4499997794628	29.2941177854901	1081.76412475033	30.7999992370605	-11.6999998092651	42.4999990463257	21.4000000953674	-3.13333314657211	23.7166666984558	-3.13333314657211	739	110	16	52.6590334774959	295	53	271	53	0.6794	1098	6.9913	Experimental (Nutrients Only)	0	0	0	0	Control	2013	NA	4
329	340	doane.us	2017	9	1	Doane College Spring Creek Prairie	North America	US	Central plains (North America)	1	1	0	1	tallgrass prairie	418.19	40.6954	-96.8541	-352	10.6499999811252	12.4499997794628	29.2941177854901	1081.76412475033	30.7999992370605	-11.6999998092651	42.4999990463257	21.4000000953674	-3.13333314657211	23.7166666984558	-3.13333314657211	739	110	16	52.6590334774959	295	53	271	53	0.6794	1098	6.9913	Experimental (Nutrients Only)	0	0	0	0	Control	2013	NA	5
330	341	doane.us	2017	19	1	Doane College Spring Creek Prairie	North America	US	Central plains (North America)	1	1	0	1	tallgrass prairie	418.19	40.6954	-96.8541	-352	10.6499999811252	12.4499997794628	29.2941177854901	1081.76412475033	30.7999992370605	-11.6999998092651	42.4999990463257	21.4000000953674	-3.13333314657211	23.7166666984558	-3.13333314657211	739	110	16	52.6590334774959	295	53	271	53	0.6794	1098	6.9913	Experimental (Nutrients Only)	0	0	0	0	Control	2013	NA	5
331	345	elliot.us	2009	6	1	Elliott Chaparral	North America	US	Pacific Coast (North America)	0	0	0	0	annual grassland	200	32.875	-117.052243	-971	17.7124998966853	14.2416662375132	56.7397074190456	389.306649880871	30.8999996185303	5.80000019073486	25.0999994277954	13.6166664759318	22.0333333015442	22.8833335240682	13.3333330949148	344	70	1	91.6314508143642	199	6	11	180	0.2565	1302	6.6312	Experimental (Full Factorial)	0	0	0	0	Control	2009	2009	1
332	346	elliot.us	2009	16	2	Elliott Chaparral	North America	US	Pacific Coast (North America)	0	0	0	0	annual grassland	200	32.875	-117.052243	-971	17.7124998966853	14.2416662375132	56.7397074190456	389.306649880871	30.8999996185303	5.80000019073486	25.0999994277954	13.6166664759318	22.0333333015442	22.8833335240682	13.3333330949148	344	70	1	91.6314508143642	199	6	11	180	0.2565	1302	6.6312	Experimental (Full Factorial)	0	0	0	0	Control	2009	2009	1
333	347	elliot.us	2009	29	3	Elliott Chaparral	North America	US	Pacific Coast (North America)	0	0	0	0	annual grassland	200	32.875	-117.052243	-971	17.7124998966853	14.2416662375132	56.7397074190456	389.306649880871	30.8999996185303	5.80000019073486	25.0999994277954	13.6166664759318	22.0333333015442	22.8833335240682	13.3333330949148	344	70	1	91.6314508143642	199	6	11	180	0.2565	1302	6.6312	Experimental (Full Factorial)	0	0	0	0	Control	2009	2009	1
334	348	elliot.us	2010	6	1	Elliott Chaparral	North America	US	Pacific Coast (North America)	0	0	0	0	annual grassland	200	32.875	-117.052243	-971	17.7124998966853	14.2416662375132	56.7397074190456	389.306649880871	30.8999996185303	5.80000019073486	25.0999994277954	13.6166664759318	22.0333333015442	22.8833335240682	13.3333330949148	344	70	1	91.6314508143642	199	6	11	180	0.2565	1302	6.6312	Experimental (Full Factorial)	0	0	0	0	Control	2009	2009	2
335	349	elliot.us	2010	16	2	Elliott Chaparral	North America	US	Pacific Coast (North America)	0	0	0	0	annual grassland	200	32.875	-117.052243	-971	17.7124998966853	14.2416662375132	56.7397074190456	389.306649880871	30.8999996185303	5.80000019073486	25.0999994277954	13.6166664759318	22.0333333015442	22.8833335240682	13.3333330949148	344	70	1	91.6314508143642	199	6	11	180	0.2565	1302	6.6312	Experimental (Full Factorial)	0	0	0	0	Control	2009	2009	2
336	350	elliot.us	2010	29	3	Elliott Chaparral	North America	US	Pacific Coast (North America)	0	0	0	0	annual grassland	200	32.875	-117.052243	-971	17.7124998966853	14.2416662375132	56.7397074190456	389.306649880871	30.8999996185303	5.80000019073486	25.0999994277954	13.6166664759318	22.0333333015442	22.8833335240682	13.3333330949148	344	70	1	91.6314508143642	199	6	11	180	0.2565	1302	6.6312	Experimental (Full Factorial)	0	0	0	0	Control	2009	2009	2
337	351	elliot.us	2011	6	1	Elliott Chaparral	North America	US	Pacific Coast (North America)	0	0	0	0	annual grassland	200	32.875	-117.052243	-971	17.7124998966853	14.2416662375132	56.7397074190456	389.306649880871	30.8999996185303	5.80000019073486	25.0999994277954	13.6166664759318	22.0333333015442	22.8833335240682	13.3333330949148	344	70	1	91.6314508143642	199	6	11	180	0.2565	1302	6.6312	Experimental (Full Factorial)	0	0	0	0	Control	2009	2009	3
338	352	elliot.us	2011	16	2	Elliott Chaparral	North America	US	Pacific Coast (North America)	0	0	0	0	annual grassland	200	32.875	-117.052243	-971	17.7124998966853	14.2416662375132	56.7397074190456	389.306649880871	30.8999996185303	5.80000019073486	25.0999994277954	13.6166664759318	22.0333333015442	22.8833335240682	13.3333330949148	344	70	1	91.6314508143642	199	6	11	180	0.2565	1302	6.6312	Experimental (Full Factorial)	0	0	0	0	Control	2009	2009	3
339	353	elliot.us	2011	29	3	Elliott Chaparral	North America	US	Pacific Coast (North America)	0	0	0	0	annual grassland	200	32.875	-117.052243	-971	17.7124998966853	14.2416662375132	56.7397074190456	389.306649880871	30.8999996185303	5.80000019073486	25.0999994277954	13.6166664759318	22.0333333015442	22.8833335240682	13.3333330949148	344	70	1	91.6314508143642	199	6	11	180	0.2565	1302	6.6312	Experimental (Full Factorial)	0	0	0	0	Control	2009	2009	3
340	354	elliot.us	2012	6	1	Elliott Chaparral	North America	US	Pacific Coast (North America)	0	0	0	0	annual grassland	200	32.875	-117.052243	-971	17.7124998966853	14.2416662375132	56.7397074190456	389.306649880871	30.8999996185303	5.80000019073486	25.0999994277954	13.6166664759318	22.0333333015442	22.8833335240682	13.3333330949148	344	70	1	91.6314508143642	199	6	11	180	0.2565	1302	6.6312	Experimental (Full Factorial)	0	0	0	0	Control	2009	2009	4
341	355	elliot.us	2012	16	2	Elliott Chaparral	North America	US	Pacific Coast (North America)	0	0	0	0	annual grassland	200	32.875	-117.052243	-971	17.7124998966853	14.2416662375132	56.7397074190456	389.306649880871	30.8999996185303	5.80000019073486	25.0999994277954	13.6166664759318	22.0333333015442	22.8833335240682	13.3333330949148	344	70	1	91.6314508143642	199	6	11	180	0.2565	1302	6.6312	Experimental (Full Factorial)	0	0	0	0	Control	2009	2009	4
342	356	elliot.us	2012	29	3	Elliott Chaparral	North America	US	Pacific Coast (North America)	0	0	0	0	annual grassland	200	32.875	-117.052243	-971	17.7124998966853	14.2416662375132	56.7397074190456	389.306649880871	30.8999996185303	5.80000019073486	25.0999994277954	13.6166664759318	22.0333333015442	22.8833335240682	13.3333330949148	344	70	1	91.6314508143642	199	6	11	180	0.2565	1302	6.6312	Experimental (Full Factorial)	0	0	0	0	Control	2009	2009	4
343	357	elliot.us	2013	6	1	Elliott Chaparral	North America	US	Pacific Coast (North America)	0	0	0	0	annual grassland	200	32.875	-117.052243	-971	17.7124998966853	14.2416662375132	56.7397074190456	389.306649880871	30.8999996185303	5.80000019073486	25.0999994277954	13.6166664759318	22.0333333015442	22.8833335240682	13.3333330949148	344	70	1	91.6314508143642	199	6	11	180	0.2565	1302	6.6312	Experimental (Full Factorial)	0	0	0	0	Control	2009	2009	5
344	358	elliot.us	2013	16	2	Elliott Chaparral	North America	US	Pacific Coast (North America)	0	0	0	0	annual grassland	200	32.875	-117.052243	-971	17.7124998966853	14.2416662375132	56.7397074190456	389.306649880871	30.8999996185303	5.80000019073486	25.0999994277954	13.6166664759318	22.0333333015442	22.8833335240682	13.3333330949148	344	70	1	91.6314508143642	199	6	11	180	0.2565	1302	6.6312	Experimental (Full Factorial)	0	0	0	0	Control	2009	2009	5
345	359	elliot.us	2013	29	3	Elliott Chaparral	North America	US	Pacific Coast (North America)	0	0	0	0	annual grassland	200	32.875	-117.052243	-971	17.7124998966853	14.2416662375132	56.7397074190456	389.306649880871	30.8999996185303	5.80000019073486	25.0999994277954	13.6166664759318	22.0333333015442	22.8833335240682	13.3333330949148	344	70	1	91.6314508143642	199	6	11	180	0.2565	1302	6.6312	Experimental (Full Factorial)	0	0	0	0	Control	2009	2009	5
346	360	elliot.us	2014	6	1	Elliott Chaparral	North America	US	Pacific Coast (North America)	0	0	0	0	annual grassland	200	32.875	-117.052243	-971	17.7124998966853	14.2416662375132	56.7397074190456	389.306649880871	30.8999996185303	5.80000019073486	25.0999994277954	13.6166664759318	22.0333333015442	22.8833335240682	13.3333330949148	344	70	1	91.6314508143642	199	6	11	180	0.2565	1302	6.6312	Experimental (Full Factorial)	0	0	0	0	Control	2009	2009	6
347	361	elliot.us	2014	16	2	Elliott Chaparral	North America	US	Pacific Coast (North America)	0	0	0	0	annual grassland	200	32.875	-117.052243	-971	17.7124998966853	14.2416662375132	56.7397074190456	389.306649880871	30.8999996185303	5.80000019073486	25.0999994277954	13.6166664759318	22.0333333015442	22.8833335240682	13.3333330949148	344	70	1	91.6314508143642	199	6	11	180	0.2565	1302	6.6312	Experimental (Full Factorial)	0	0	0	0	Control	2009	2009	6
348	363	elliot.us	2015	6	1	Elliott Chaparral	North America	US	Pacific Coast (North America)	0	0	0	0	annual grassland	200	32.875	-117.052243	-971	17.7124998966853	14.2416662375132	56.7397074190456	389.306649880871	30.8999996185303	5.80000019073486	25.0999994277954	13.6166664759318	22.0333333015442	22.8833335240682	13.3333330949148	344	70	1	91.6314508143642	199	6	11	180	0.2565	1302	6.6312	Experimental (Full Factorial)	0	0	0	0	Control	2009	2009	7
349	364	elliot.us	2015	16	2	Elliott Chaparral	North America	US	Pacific Coast (North America)	0	0	0	0	annual grassland	200	32.875	-117.052243	-971	17.7124998966853	14.2416662375132	56.7397074190456	389.306649880871	30.8999996185303	5.80000019073486	25.0999994277954	13.6166664759318	22.0333333015442	22.8833335240682	13.3333330949148	344	70	1	91.6314508143642	199	6	11	180	0.2565	1302	6.6312	Experimental (Full Factorial)	0	0	0	0	Control	2009	2009	7
350	365	elliot.us	2015	29	3	Elliott Chaparral	North America	US	Pacific Coast (North America)	0	0	0	0	annual grassland	200	32.875	-117.052243	-971	17.7124998966853	14.2416662375132	56.7397074190456	389.306649880871	30.8999996185303	5.80000019073486	25.0999994277954	13.6166664759318	22.0333333015442	22.8833335240682	13.3333330949148	344	70	1	91.6314508143642	199	6	11	180	0.2565	1302	6.6312	Experimental (Full Factorial)	0	0	0	0	Control	2009	2009	7
351	366	elliot.us	2016	6	1	Elliott Chaparral	North America	US	Pacific Coast (North America)	0	0	0	0	annual grassland	200	32.875	-117.052243	-971	17.7124998966853	14.2416662375132	56.7397074190456	389.306649880871	30.8999996185303	5.80000019073486	25.0999994277954	13.6166664759318	22.0333333015442	22.8833335240682	13.3333330949148	344	70	1	91.6314508143642	199	6	11	180	0.2565	1302	6.6312	Experimental (Full Factorial)	0	0	0	0	Control	2009	2009	8
352	367	elliot.us	2016	16	2	Elliott Chaparral	North America	US	Pacific Coast (North America)	0	0	0	0	annual grassland	200	32.875	-117.052243	-971	17.7124998966853	14.2416662375132	56.7397074190456	389.306649880871	30.8999996185303	5.80000019073486	25.0999994277954	13.6166664759318	22.0333333015442	22.8833335240682	13.3333330949148	344	70	1	91.6314508143642	199	6	11	180	0.2565	1302	6.6312	Experimental (Full Factorial)	0	0	0	0	Control	2009	2009	8
353	368	elliot.us	2016	29	3	Elliott Chaparral	North America	US	Pacific Coast (North America)	0	0	0	0	annual grassland	200	32.875	-117.052243	-971	17.7124998966853	14.2416662375132	56.7397074190456	389.306649880871	30.8999996185303	5.80000019073486	25.0999994277954	13.6166664759318	22.0333333015442	22.8833335240682	13.3333330949148	344	70	1	91.6314508143642	199	6	11	180	0.2565	1302	6.6312	Experimental (Full Factorial)	0	0	0	0	Control	2009	2009	8
354	369	frue.ch	2008	10	1	Fruebuel	Europe	CH	Europe	1	0	1	1	pasture	995	47.113187	8.541821	705	6.95833327559133	7.09999994064371	29.5833330860155	625.557316898436	18.5	-5.5	24	14.7333331108093	0.350000043710073	14.7333331108093	-0.49999996026357	1546	179	93	22.7391336056578	523	299	523	310	2.0892	650	18.629	Experimental (Full Factorial)	0	0	0	0	Control	2009	2009	0
355	370	frue.ch	2008	17	2	Fruebuel	Europe	CH	Europe	1	0	1	1	pasture	995	47.113187	8.541821	705	6.95833327559133	7.09999994064371	29.5833330860155	625.557316898436	18.5	-5.5	24	14.7333331108093	0.350000043710073	14.7333331108093	-0.49999996026357	1546	179	93	22.7391336056578	523	299	523	310	2.0892	650	18.629	Experimental (Full Factorial)	0	0	0	0	Control	2009	2009	0
356	371	frue.ch	2008	27	3	Fruebuel	Europe	CH	Europe	1	0	1	1	pasture	995	47.113187	8.541821	705	6.95833327559133	7.09999994064371	29.5833330860155	625.557316898436	18.5	-5.5	24	14.7333331108093	0.350000043710073	14.7333331108093	-0.49999996026357	1546	179	93	22.7391336056578	523	299	523	310	2.0892	650	18.629	Experimental (Full Factorial)	0	0	0	0	Control	2009	2009	0
357	372	frue.ch	2009	10	1	Fruebuel	Europe	CH	Europe	1	0	1	1	pasture	995	47.113187	8.541821	705	6.95833327559133	7.09999994064371	29.5833330860155	625.557316898436	18.5	-5.5	24	14.7333331108093	0.350000043710073	14.7333331108093	-0.49999996026357	1546	179	93	22.7391336056578	523	299	523	310	2.0892	650	18.629	Experimental (Full Factorial)	0	0	0	0	Control	2009	2009	1
358	373	frue.ch	2009	17	2	Fruebuel	Europe	CH	Europe	1	0	1	1	pasture	995	47.113187	8.541821	705	6.95833327559133	7.09999994064371	29.5833330860155	625.557316898436	18.5	-5.5	24	14.7333331108093	0.350000043710073	14.7333331108093	-0.49999996026357	1546	179	93	22.7391336056578	523	299	523	310	2.0892	650	18.629	Experimental (Full Factorial)	0	0	0	0	Control	2009	2009	1
359	374	frue.ch	2009	27	3	Fruebuel	Europe	CH	Europe	1	0	1	1	pasture	995	47.113187	8.541821	705	6.95833327559133	7.09999994064371	29.5833330860155	625.557316898436	18.5	-5.5	24	14.7333331108093	0.350000043710073	14.7333331108093	-0.49999996026357	1546	179	93	22.7391336056578	523	299	523	310	2.0892	650	18.629	Experimental (Full Factorial)	0	0	0	0	Control	2009	2009	1
360	375	frue.ch	2010	10	1	Fruebuel	Europe	CH	Europe	1	0	1	1	pasture	995	47.113187	8.541821	705	6.95833327559133	7.09999994064371	29.5833330860155	625.557316898436	18.5	-5.5	24	14.7333331108093	0.350000043710073	14.7333331108093	-0.49999996026357	1546	179	93	22.7391336056578	523	299	523	310	2.0892	650	18.629	Experimental (Full Factorial)	0	0	0	0	Control	2009	2009	2
361	376	frue.ch	2010	17	2	Fruebuel	Europe	CH	Europe	1	0	1	1	pasture	995	47.113187	8.541821	705	6.95833327559133	7.09999994064371	29.5833330860155	625.557316898436	18.5	-5.5	24	14.7333331108093	0.350000043710073	14.7333331108093	-0.49999996026357	1546	179	93	22.7391336056578	523	299	523	310	2.0892	650	18.629	Experimental (Full Factorial)	0	0	0	0	Control	2009	2009	2
362	377	frue.ch	2010	27	3	Fruebuel	Europe	CH	Europe	1	0	1	1	pasture	995	47.113187	8.541821	705	6.95833327559133	7.09999994064371	29.5833330860155	625.557316898436	18.5	-5.5	24	14.7333331108093	0.350000043710073	14.7333331108093	-0.49999996026357	1546	179	93	22.7391336056578	523	299	523	310	2.0892	650	18.629	Experimental (Full Factorial)	0	0	0	0	Control	2009	2009	2
363	378	frue.ch	2011	10	1	Fruebuel	Europe	CH	Europe	1	0	1	1	pasture	995	47.113187	8.541821	705	6.95833327559133	7.09999994064371	29.5833330860155	625.557316898436	18.5	-5.5	24	14.7333331108093	0.350000043710073	14.7333331108093	-0.49999996026357	1546	179	93	22.7391336056578	523	299	523	310	2.0892	650	18.629	Experimental (Full Factorial)	0	0	0	0	Control	2009	2009	3
364	379	frue.ch	2011	17	2	Fruebuel	Europe	CH	Europe	1	0	1	1	pasture	995	47.113187	8.541821	705	6.95833327559133	7.09999994064371	29.5833330860155	625.557316898436	18.5	-5.5	24	14.7333331108093	0.350000043710073	14.7333331108093	-0.49999996026357	1546	179	93	22.7391336056578	523	299	523	310	2.0892	650	18.629	Experimental (Full Factorial)	0	0	0	0	Control	2009	2009	3
365	380	frue.ch	2011	27	3	Fruebuel	Europe	CH	Europe	1	0	1	1	pasture	995	47.113187	8.541821	705	6.95833327559133	7.09999994064371	29.5833330860155	625.557316898436	18.5	-5.5	24	14.7333331108093	0.350000043710073	14.7333331108093	-0.49999996026357	1546	179	93	22.7391336056578	523	299	523	310	2.0892	650	18.629	Experimental (Full Factorial)	0	0	0	0	Control	2009	2009	3
366	381	frue.ch	2012	10	1	Fruebuel	Europe	CH	Europe	1	0	1	1	pasture	995	47.113187	8.541821	705	6.95833327559133	7.09999994064371	29.5833330860155	625.557316898436	18.5	-5.5	24	14.7333331108093	0.350000043710073	14.7333331108093	-0.49999996026357	1546	179	93	22.7391336056578	523	299	523	310	2.0892	650	18.629	Experimental (Full Factorial)	0	0	0	0	Control	2009	2009	4
367	382	frue.ch	2012	17	2	Fruebuel	Europe	CH	Europe	1	0	1	1	pasture	995	47.113187	8.541821	705	6.95833327559133	7.09999994064371	29.5833330860155	625.557316898436	18.5	-5.5	24	14.7333331108093	0.350000043710073	14.7333331108093	-0.49999996026357	1546	179	93	22.7391336056578	523	299	523	310	2.0892	650	18.629	Experimental (Full Factorial)	0	0	0	0	Control	2009	2009	4
368	383	frue.ch	2012	27	3	Fruebuel	Europe	CH	Europe	1	0	1	1	pasture	995	47.113187	8.541821	705	6.95833327559133	7.09999994064371	29.5833330860155	625.557316898436	18.5	-5.5	24	14.7333331108093	0.350000043710073	14.7333331108093	-0.49999996026357	1546	179	93	22.7391336056578	523	299	523	310	2.0892	650	18.629	Experimental (Full Factorial)	0	0	0	0	Control	2009	2009	4
369	384	frue.ch	2013	10	1	Fruebuel	Europe	CH	Europe	1	0	1	1	pasture	995	47.113187	8.541821	705	6.95833327559133	7.09999994064371	29.5833330860155	625.557316898436	18.5	-5.5	24	14.7333331108093	0.350000043710073	14.7333331108093	-0.49999996026357	1546	179	93	22.7391336056578	523	299	523	310	2.0892	650	18.629	Experimental (Full Factorial)	0	0	0	0	Control	2009	2009	5
370	385	frue.ch	2013	17	2	Fruebuel	Europe	CH	Europe	1	0	1	1	pasture	995	47.113187	8.541821	705	6.95833327559133	7.09999994064371	29.5833330860155	625.557316898436	18.5	-5.5	24	14.7333331108093	0.350000043710073	14.7333331108093	-0.49999996026357	1546	179	93	22.7391336056578	523	299	523	310	2.0892	650	18.629	Experimental (Full Factorial)	0	0	0	0	Control	2009	2009	5
371	386	frue.ch	2013	27	3	Fruebuel	Europe	CH	Europe	1	0	1	1	pasture	995	47.113187	8.541821	705	6.95833327559133	7.09999994064371	29.5833330860155	625.557316898436	18.5	-5.5	24	14.7333331108093	0.350000043710073	14.7333331108093	-0.49999996026357	1546	179	93	22.7391336056578	523	299	523	310	2.0892	650	18.629	Experimental (Full Factorial)	0	0	0	0	Control	2009	2009	5
372	390	frue.ch	2015	10	1	Fruebuel	Europe	CH	Europe	1	0	1	1	pasture	995	47.113187	8.541821	705	6.95833327559133	7.09999994064371	29.5833330860155	625.557316898436	18.5	-5.5	24	14.7333331108093	0.350000043710073	14.7333331108093	-0.49999996026357	1546	179	93	22.7391336056578	523	299	523	310	2.0892	650	18.629	Experimental (Full Factorial)	0	0	0	0	Control	2009	2009	7
373	391	frue.ch	2015	17	2	Fruebuel	Europe	CH	Europe	1	0	1	1	pasture	995	47.113187	8.541821	705	6.95833327559133	7.09999994064371	29.5833330860155	625.557316898436	18.5	-5.5	24	14.7333331108093	0.350000043710073	14.7333331108093	-0.49999996026357	1546	179	93	22.7391336056578	523	299	523	310	2.0892	650	18.629	Experimental (Full Factorial)	0	0	0	0	Control	2009	2009	7
374	392	frue.ch	2015	27	3	Fruebuel	Europe	CH	Europe	1	0	1	1	pasture	995	47.113187	8.541821	705	6.95833327559133	7.09999994064371	29.5833330860155	625.557316898436	18.5	-5.5	24	14.7333331108093	0.350000043710073	14.7333331108093	-0.49999996026357	1546	179	93	22.7391336056578	523	299	523	310	2.0892	650	18.629	Experimental (Full Factorial)	0	0	0	0	Control	2009	2009	7
375	393	hall.us	2007	3	1	Hall's Prairie	North America	US	Central plains (North America)	1	0	0	0	tallgrass prairie	193.6	36.871944	-86.70167	64	13.8291666905085	12.4916667938232	33.8527563262433	871.410698561865	31.2999992370605	-5.59999990463257	36.8999991416931	13.5499999125799	20.0833336512248	24.2666664123535	2.65000009536743	1289	130	77	15.0867811048176	370	259	308	325	1.0541	1218	14.2941	Experimental (Full Factorial)	0	0	0	0	Control	2008	2008	0
376	394	hall.us	2007	13	2	Hall's Prairie	North America	US	Central plains (North America)	1	0	0	0	tallgrass prairie	193.6	36.871944	-86.70167	64	13.8291666905085	12.4916667938232	33.8527563262433	871.410698561865	31.2999992370605	-5.59999990463257	36.8999991416931	13.5499999125799	20.0833336512248	24.2666664123535	2.65000009536743	1289	130	77	15.0867811048176	370	259	308	325	1.0541	1218	14.2941	Experimental (Full Factorial)	0	0	0	0	Control	2008	2008	0
377	395	hall.us	2007	26	3	Hall's Prairie	North America	US	Central plains (North America)	1	0	0	0	tallgrass prairie	193.6	36.871944	-86.70167	64	13.8291666905085	12.4916667938232	33.8527563262433	871.410698561865	31.2999992370605	-5.59999990463257	36.8999991416931	13.5499999125799	20.0833336512248	24.2666664123535	2.65000009536743	1289	130	77	15.0867811048176	370	259	308	325	1.0541	1218	14.2941	Experimental (Full Factorial)	0	0	0	0	Control	2008	2008	0
378	396	hall.us	2008	3	1	Hall's Prairie	North America	US	Central plains (North America)	1	0	0	0	tallgrass prairie	193.6	36.871944	-86.70167	64	13.8291666905085	12.4916667938232	33.8527563262433	871.410698561865	31.2999992370605	-5.59999990463257	36.8999991416931	13.5499999125799	20.0833336512248	24.2666664123535	2.65000009536743	1289	130	77	15.0867811048176	370	259	308	325	1.0541	1218	14.2941	Experimental (Full Factorial)	0	0	0	0	Control	2008	2008	1
379	397	hall.us	2008	13	2	Hall's Prairie	North America	US	Central plains (North America)	1	0	0	0	tallgrass prairie	193.6	36.871944	-86.70167	64	13.8291666905085	12.4916667938232	33.8527563262433	871.410698561865	31.2999992370605	-5.59999990463257	36.8999991416931	13.5499999125799	20.0833336512248	24.2666664123535	2.65000009536743	1289	130	77	15.0867811048176	370	259	308	325	1.0541	1218	14.2941	Experimental (Full Factorial)	0	0	0	0	Control	2008	2008	1
380	398	hall.us	2008	26	3	Hall's Prairie	North America	US	Central plains (North America)	1	0	0	0	tallgrass prairie	193.6	36.871944	-86.70167	64	13.8291666905085	12.4916667938232	33.8527563262433	871.410698561865	31.2999992370605	-5.59999990463257	36.8999991416931	13.5499999125799	20.0833336512248	24.2666664123535	2.65000009536743	1289	130	77	15.0867811048176	370	259	308	325	1.0541	1218	14.2941	Experimental (Full Factorial)	0	0	0	0	Control	2008	2008	1
381	399	hall.us	2009	3	1	Hall's Prairie	North America	US	Central plains (North America)	1	0	0	0	tallgrass prairie	193.6	36.871944	-86.70167	64	13.8291666905085	12.4916667938232	33.8527563262433	871.410698561865	31.2999992370605	-5.59999990463257	36.8999991416931	13.5499999125799	20.0833336512248	24.2666664123535	2.65000009536743	1289	130	77	15.0867811048176	370	259	308	325	1.0541	1218	14.2941	Experimental (Full Factorial)	0	0	0	0	Control	2008	2008	2
382	400	hall.us	2009	13	2	Hall's Prairie	North America	US	Central plains (North America)	1	0	0	0	tallgrass prairie	193.6	36.871944	-86.70167	64	13.8291666905085	12.4916667938232	33.8527563262433	871.410698561865	31.2999992370605	-5.59999990463257	36.8999991416931	13.5499999125799	20.0833336512248	24.2666664123535	2.65000009536743	1289	130	77	15.0867811048176	370	259	308	325	1.0541	1218	14.2941	Experimental (Full Factorial)	0	0	0	0	Control	2008	2008	2
383	401	hall.us	2009	26	3	Hall's Prairie	North America	US	Central plains (North America)	1	0	0	0	tallgrass prairie	193.6	36.871944	-86.70167	64	13.8291666905085	12.4916667938232	33.8527563262433	871.410698561865	31.2999992370605	-5.59999990463257	36.8999991416931	13.5499999125799	20.0833336512248	24.2666664123535	2.65000009536743	1289	130	77	15.0867811048176	370	259	308	325	1.0541	1218	14.2941	Experimental (Full Factorial)	0	0	0	0	Control	2008	2008	2
384	402	hall.us	2010	3	1	Hall's Prairie	North America	US	Central plains (North America)	1	0	0	0	tallgrass prairie	193.6	36.871944	-86.70167	64	13.8291666905085	12.4916667938232	33.8527563262433	871.410698561865	31.2999992370605	-5.59999990463257	36.8999991416931	13.5499999125799	20.0833336512248	24.2666664123535	2.65000009536743	1289	130	77	15.0867811048176	370	259	308	325	1.0541	1218	14.2941	Experimental (Full Factorial)	0	0	0	0	Control	2008	2008	3
385	403	hall.us	2010	13	2	Hall's Prairie	North America	US	Central plains (North America)	1	0	0	0	tallgrass prairie	193.6	36.871944	-86.70167	64	13.8291666905085	12.4916667938232	33.8527563262433	871.410698561865	31.2999992370605	-5.59999990463257	36.8999991416931	13.5499999125799	20.0833336512248	24.2666664123535	2.65000009536743	1289	130	77	15.0867811048176	370	259	308	325	1.0541	1218	14.2941	Experimental (Full Factorial)	0	0	0	0	Control	2008	2008	3
386	404	hall.us	2010	26	3	Hall's Prairie	North America	US	Central plains (North America)	1	0	0	0	tallgrass prairie	193.6	36.871944	-86.70167	64	13.8291666905085	12.4916667938232	33.8527563262433	871.410698561865	31.2999992370605	-5.59999990463257	36.8999991416931	13.5499999125799	20.0833336512248	24.2666664123535	2.65000009536743	1289	130	77	15.0867811048176	370	259	308	325	1.0541	1218	14.2941	Experimental (Full Factorial)	0	0	0	0	Control	2008	2008	3
387	405	hall.us	2011	3	1	Hall's Prairie	North America	US	Central plains (North America)	1	0	0	0	tallgrass prairie	193.6	36.871944	-86.70167	64	13.8291666905085	12.4916667938232	33.8527563262433	871.410698561865	31.2999992370605	-5.59999990463257	36.8999991416931	13.5499999125799	20.0833336512248	24.2666664123535	2.65000009536743	1289	130	77	15.0867811048176	370	259	308	325	1.0541	1218	14.2941	Experimental (Full Factorial)	0	0	0	0	Control	2008	2008	4
388	406	hall.us	2011	13	2	Hall's Prairie	North America	US	Central plains (North America)	1	0	0	0	tallgrass prairie	193.6	36.871944	-86.70167	64	13.8291666905085	12.4916667938232	33.8527563262433	871.410698561865	31.2999992370605	-5.59999990463257	36.8999991416931	13.5499999125799	20.0833336512248	24.2666664123535	2.65000009536743	1289	130	77	15.0867811048176	370	259	308	325	1.0541	1218	14.2941	Experimental (Full Factorial)	0	0	0	0	Control	2008	2008	4
389	407	hall.us	2011	26	3	Hall's Prairie	North America	US	Central plains (North America)	1	0	0	0	tallgrass prairie	193.6	36.871944	-86.70167	64	13.8291666905085	12.4916667938232	33.8527563262433	871.410698561865	31.2999992370605	-5.59999990463257	36.8999991416931	13.5499999125799	20.0833336512248	24.2666664123535	2.65000009536743	1289	130	77	15.0867811048176	370	259	308	325	1.0541	1218	14.2941	Experimental (Full Factorial)	0	0	0	0	Control	2008	2008	4
390	408	hall.us	2012	3	1	Hall's Prairie	North America	US	Central plains (North America)	1	0	0	0	tallgrass prairie	193.6	36.871944	-86.70167	64	13.8291666905085	12.4916667938232	33.8527563262433	871.410698561865	31.2999992370605	-5.59999990463257	36.8999991416931	13.5499999125799	20.0833336512248	24.2666664123535	2.65000009536743	1289	130	77	15.0867811048176	370	259	308	325	1.0541	1218	14.2941	Experimental (Full Factorial)	0	0	0	0	Control	2008	2008	5
391	409	hall.us	2012	13	2	Hall's Prairie	North America	US	Central plains (North America)	1	0	0	0	tallgrass prairie	193.6	36.871944	-86.70167	64	13.8291666905085	12.4916667938232	33.8527563262433	871.410698561865	31.2999992370605	-5.59999990463257	36.8999991416931	13.5499999125799	20.0833336512248	24.2666664123535	2.65000009536743	1289	130	77	15.0867811048176	370	259	308	325	1.0541	1218	14.2941	Experimental (Full Factorial)	0	0	0	0	Control	2008	2008	5
392	410	hall.us	2012	26	3	Hall's Prairie	North America	US	Central plains (North America)	1	0	0	0	tallgrass prairie	193.6	36.871944	-86.70167	64	13.8291666905085	12.4916667938232	33.8527563262433	871.410698561865	31.2999992370605	-5.59999990463257	36.8999991416931	13.5499999125799	20.0833336512248	24.2666664123535	2.65000009536743	1289	130	77	15.0867811048176	370	259	308	325	1.0541	1218	14.2941	Experimental (Full Factorial)	0	0	0	0	Control	2008	2008	5
393	411	hall.us	2013	3	1	Hall's Prairie	North America	US	Central plains (North America)	1	0	0	0	tallgrass prairie	193.6	36.871944	-86.70167	64	13.8291666905085	12.4916667938232	33.8527563262433	871.410698561865	31.2999992370605	-5.59999990463257	36.8999991416931	13.5499999125799	20.0833336512248	24.2666664123535	2.65000009536743	1289	130	77	15.0867811048176	370	259	308	325	1.0541	1218	14.2941	Experimental (Full Factorial)	0	0	0	0	Control	2008	2008	6
394	412	hall.us	2013	13	2	Hall's Prairie	North America	US	Central plains (North America)	1	0	0	0	tallgrass prairie	193.6	36.871944	-86.70167	64	13.8291666905085	12.4916667938232	33.8527563262433	871.410698561865	31.2999992370605	-5.59999990463257	36.8999991416931	13.5499999125799	20.0833336512248	24.2666664123535	2.65000009536743	1289	130	77	15.0867811048176	370	259	308	325	1.0541	1218	14.2941	Experimental (Full Factorial)	0	0	0	0	Control	2008	2008	6
395	413	hall.us	2013	26	3	Hall's Prairie	North America	US	Central plains (North America)	1	0	0	0	tallgrass prairie	193.6	36.871944	-86.70167	64	13.8291666905085	12.4916667938232	33.8527563262433	871.410698561865	31.2999992370605	-5.59999990463257	36.8999991416931	13.5499999125799	20.0833336512248	24.2666664123535	2.65000009536743	1289	130	77	15.0867811048176	370	259	308	325	1.0541	1218	14.2941	Experimental (Full Factorial)	0	0	0	0	Control	2008	2008	6
396	414	hall.us	2014	3	1	Hall's Prairie	North America	US	Central plains (North America)	1	0	0	0	tallgrass prairie	193.6	36.871944	-86.70167	64	13.8291666905085	12.4916667938232	33.8527563262433	871.410698561865	31.2999992370605	-5.59999990463257	36.8999991416931	13.5499999125799	20.0833336512248	24.2666664123535	2.65000009536743	1289	130	77	15.0867811048176	370	259	308	325	1.0541	1218	14.2941	Experimental (Full Factorial)	0	0	0	0	Control	2008	2008	7
397	415	hall.us	2014	13	2	Hall's Prairie	North America	US	Central plains (North America)	1	0	0	0	tallgrass prairie	193.6	36.871944	-86.70167	64	13.8291666905085	12.4916667938232	33.8527563262433	871.410698561865	31.2999992370605	-5.59999990463257	36.8999991416931	13.5499999125799	20.0833336512248	24.2666664123535	2.65000009536743	1289	130	77	15.0867811048176	370	259	308	325	1.0541	1218	14.2941	Experimental (Full Factorial)	0	0	0	0	Control	2008	2008	7
398	416	hall.us	2014	26	3	Hall's Prairie	North America	US	Central plains (North America)	1	0	0	0	tallgrass prairie	193.6	36.871944	-86.70167	64	13.8291666905085	12.4916667938232	33.8527563262433	871.410698561865	31.2999992370605	-5.59999990463257	36.8999991416931	13.5499999125799	20.0833336512248	24.2666664123535	2.65000009536743	1289	130	77	15.0867811048176	370	259	308	325	1.0541	1218	14.2941	Experimental (Full Factorial)	0	0	0	0	Control	2008	2008	7
399	417	hart.us	2007	8	1	Hart Mountain	North America	US	Montane West (North America)	0	0	0	0	shrub steppe	1508	42.723745	-119.49767	-815	7.74999989569187	15.5499998430411	43.3147632542446	747.447165065657	25.5	-10.3999996185303	35.8999996185303	9.84999992450078	17.3166664441427	17.3166664441427	-0.900000015894572	259	30	11	25.010225661112	83	44	44	62	0.2502	1087	2.0153	Experimental (Full Factorial)	0	0	0	0	Control	2008	2009	0
400	418	hart.us	2007	17	2	Hart Mountain	North America	US	Montane West (North America)	0	0	0	0	shrub steppe	1508	42.723745	-119.49767	-815	7.74999989569187	15.5499998430411	43.3147632542446	747.447165065657	25.5	-10.3999996185303	35.8999996185303	9.84999992450078	17.3166664441427	17.3166664441427	-0.900000015894572	259	30	11	25.010225661112	83	44	44	62	0.2502	1087	2.0153	Experimental (Full Factorial)	0	0	0	0	Control	2008	2009	0
401	419	hart.us	2007	24	3	Hart Mountain	North America	US	Montane West (North America)	0	0	0	0	shrub steppe	1508	42.723745	-119.49767	-815	7.74999989569187	15.5499998430411	43.3147632542446	747.447165065657	25.5	-10.3999996185303	35.8999996185303	9.84999992450078	17.3166664441427	17.3166664441427	-0.900000015894572	259	30	11	25.010225661112	83	44	44	62	0.2502	1087	2.0153	Experimental (Full Factorial)	0	0	0	0	Control	2008	2009	0
402	420	hart.us	2008	8	1	Hart Mountain	North America	US	Montane West (North America)	0	0	0	0	shrub steppe	1508	42.723745	-119.49767	-815	7.74999989569187	15.5499998430411	43.3147632542446	747.447165065657	25.5	-10.3999996185303	35.8999996185303	9.84999992450078	17.3166664441427	17.3166664441427	-0.900000015894572	259	30	11	25.010225661112	83	44	44	62	0.2502	1087	2.0153	Experimental (Full Factorial)	0	0	0	0	Control	2008	2009	1
403	421	hart.us	2008	17	2	Hart Mountain	North America	US	Montane West (North America)	0	0	0	0	shrub steppe	1508	42.723745	-119.49767	-815	7.74999989569187	15.5499998430411	43.3147632542446	747.447165065657	25.5	-10.3999996185303	35.8999996185303	9.84999992450078	17.3166664441427	17.3166664441427	-0.900000015894572	259	30	11	25.010225661112	83	44	44	62	0.2502	1087	2.0153	Experimental (Full Factorial)	0	0	0	0	Control	2008	2009	1
404	422	hart.us	2008	24	3	Hart Mountain	North America	US	Montane West (North America)	0	0	0	0	shrub steppe	1508	42.723745	-119.49767	-815	7.74999989569187	15.5499998430411	43.3147632542446	747.447165065657	25.5	-10.3999996185303	35.8999996185303	9.84999992450078	17.3166664441427	17.3166664441427	-0.900000015894572	259	30	11	25.010225661112	83	44	44	62	0.2502	1087	2.0153	Experimental (Full Factorial)	0	0	0	0	Control	2008	2009	1
405	423	hart.us	2009	8	1	Hart Mountain	North America	US	Montane West (North America)	0	0	0	0	shrub steppe	1508	42.723745	-119.49767	-815	7.74999989569187	15.5499998430411	43.3147632542446	747.447165065657	25.5	-10.3999996185303	35.8999996185303	9.84999992450078	17.3166664441427	17.3166664441427	-0.900000015894572	259	30	11	25.010225661112	83	44	44	62	0.2502	1087	2.0153	Experimental (Full Factorial)	0	0	0	0	Control	2008	2009	2
406	424	hart.us	2009	17	2	Hart Mountain	North America	US	Montane West (North America)	0	0	0	0	shrub steppe	1508	42.723745	-119.49767	-815	7.74999989569187	15.5499998430411	43.3147632542446	747.447165065657	25.5	-10.3999996185303	35.8999996185303	9.84999992450078	17.3166664441427	17.3166664441427	-0.900000015894572	259	30	11	25.010225661112	83	44	44	62	0.2502	1087	2.0153	Experimental (Full Factorial)	0	0	0	0	Control	2008	2009	2
407	425	hart.us	2009	24	3	Hart Mountain	North America	US	Montane West (North America)	0	0	0	0	shrub steppe	1508	42.723745	-119.49767	-815	7.74999989569187	15.5499998430411	43.3147632542446	747.447165065657	25.5	-10.3999996185303	35.8999996185303	9.84999992450078	17.3166664441427	17.3166664441427	-0.900000015894572	259	30	11	25.010225661112	83	44	44	62	0.2502	1087	2.0153	Experimental (Full Factorial)	0	0	0	0	Control	2008	2009	2
408	426	hart.us	2010	8	1	Hart Mountain	North America	US	Montane West (North America)	0	0	0	0	shrub steppe	1508	42.723745	-119.49767	-815	7.74999989569187	15.5499998430411	43.3147632542446	747.447165065657	25.5	-10.3999996185303	35.8999996185303	9.84999992450078	17.3166664441427	17.3166664441427	-0.900000015894572	259	30	11	25.010225661112	83	44	44	62	0.2502	1087	2.0153	Experimental (Full Factorial)	0	0	0	0	Control	2008	2009	3
409	427	hart.us	2010	17	2	Hart Mountain	North America	US	Montane West (North America)	0	0	0	0	shrub steppe	1508	42.723745	-119.49767	-815	7.74999989569187	15.5499998430411	43.3147632542446	747.447165065657	25.5	-10.3999996185303	35.8999996185303	9.84999992450078	17.3166664441427	17.3166664441427	-0.900000015894572	259	30	11	25.010225661112	83	44	44	62	0.2502	1087	2.0153	Experimental (Full Factorial)	0	0	0	0	Control	2008	2009	3
410	428	hart.us	2010	24	3	Hart Mountain	North America	US	Montane West (North America)	0	0	0	0	shrub steppe	1508	42.723745	-119.49767	-815	7.74999989569187	15.5499998430411	43.3147632542446	747.447165065657	25.5	-10.3999996185303	35.8999996185303	9.84999992450078	17.3166664441427	17.3166664441427	-0.900000015894572	259	30	11	25.010225661112	83	44	44	62	0.2502	1087	2.0153	Experimental (Full Factorial)	0	0	0	0	Control	2008	2009	3
411	429	hart.us	2011	8	1	Hart Mountain	North America	US	Montane West (North America)	0	0	0	0	shrub steppe	1508	42.723745	-119.49767	-815	7.74999989569187	15.5499998430411	43.3147632542446	747.447165065657	25.5	-10.3999996185303	35.8999996185303	9.84999992450078	17.3166664441427	17.3166664441427	-0.900000015894572	259	30	11	25.010225661112	83	44	44	62	0.2502	1087	2.0153	Experimental (Full Factorial)	0	0	0	0	Control	2008	2009	4
412	430	hart.us	2011	17	2	Hart Mountain	North America	US	Montane West (North America)	0	0	0	0	shrub steppe	1508	42.723745	-119.49767	-815	7.74999989569187	15.5499998430411	43.3147632542446	747.447165065657	25.5	-10.3999996185303	35.8999996185303	9.84999992450078	17.3166664441427	17.3166664441427	-0.900000015894572	259	30	11	25.010225661112	83	44	44	62	0.2502	1087	2.0153	Experimental (Full Factorial)	0	0	0	0	Control	2008	2009	4
413	431	hart.us	2011	24	3	Hart Mountain	North America	US	Montane West (North America)	0	0	0	0	shrub steppe	1508	42.723745	-119.49767	-815	7.74999989569187	15.5499998430411	43.3147632542446	747.447165065657	25.5	-10.3999996185303	35.8999996185303	9.84999992450078	17.3166664441427	17.3166664441427	-0.900000015894572	259	30	11	25.010225661112	83	44	44	62	0.2502	1087	2.0153	Experimental (Full Factorial)	0	0	0	0	Control	2008	2009	4
414	432	hart.us	2012	8	1	Hart Mountain	North America	US	Montane West (North America)	0	0	0	0	shrub steppe	1508	42.723745	-119.49767	-815	7.74999989569187	15.5499998430411	43.3147632542446	747.447165065657	25.5	-10.3999996185303	35.8999996185303	9.84999992450078	17.3166664441427	17.3166664441427	-0.900000015894572	259	30	11	25.010225661112	83	44	44	62	0.2502	1087	2.0153	Experimental (Full Factorial)	0	0	0	0	Control	2008	2009	5
415	433	hart.us	2012	17	2	Hart Mountain	North America	US	Montane West (North America)	0	0	0	0	shrub steppe	1508	42.723745	-119.49767	-815	7.74999989569187	15.5499998430411	43.3147632542446	747.447165065657	25.5	-10.3999996185303	35.8999996185303	9.84999992450078	17.3166664441427	17.3166664441427	-0.900000015894572	259	30	11	25.010225661112	83	44	44	62	0.2502	1087	2.0153	Experimental (Full Factorial)	0	0	0	0	Control	2008	2009	5
416	434	hart.us	2012	24	3	Hart Mountain	North America	US	Montane West (North America)	0	0	0	0	shrub steppe	1508	42.723745	-119.49767	-815	7.74999989569187	15.5499998430411	43.3147632542446	747.447165065657	25.5	-10.3999996185303	35.8999996185303	9.84999992450078	17.3166664441427	17.3166664441427	-0.900000015894572	259	30	11	25.010225661112	83	44	44	62	0.2502	1087	2.0153	Experimental (Full Factorial)	0	0	0	0	Control	2008	2009	5
417	438	hero.uk	2008	3	1	Heronsbrook (Silwood Park)	Europe	UK	Europe	0	0	0	0	mesic grassland	60	51.411	-0.639	-29	10.1708333122854	7.80833331185083	38.4646953890311	469.06802832379	20.1000003814697	-0.200000002980232	20.30000038445	7.78333326180776	6.51666671782732	16.1666666666667	4.81666659439604	668	69	41	16.9654460740271	202	143	146	178	0.9653	721	12.9586	Experimental (Full Factorial)	0	0	0	0	Control	2008	2008	1
418	439	hero.uk	2008	13	2	Heronsbrook (Silwood Park)	Europe	UK	Europe	0	0	0	0	mesic grassland	60	51.411	-0.639	-29	10.1708333122854	7.80833331185083	38.4646953890311	469.06802832379	20.1000003814697	-0.200000002980232	20.30000038445	7.78333326180776	6.51666671782732	16.1666666666667	4.81666659439604	668	69	41	16.9654460740271	202	143	146	178	0.9653	721	12.9586	Experimental (Full Factorial)	0	0	0	0	Control	2008	2008	1
419	440	hero.uk	2008	23	3	Heronsbrook (Silwood Park)	Europe	UK	Europe	0	0	0	0	mesic grassland	60	51.411	-0.639	-29	10.1708333122854	7.80833331185083	38.4646953890311	469.06802832379	20.1000003814697	-0.200000002980232	20.30000038445	7.78333326180776	6.51666671782732	16.1666666666667	4.81666659439604	668	69	41	16.9654460740271	202	143	146	178	0.9653	721	12.9586	Experimental (Full Factorial)	0	0	0	0	Control	2008	2008	1
420	441	hero.uk	2009	3	1	Heronsbrook (Silwood Park)	Europe	UK	Europe	0	0	0	0	mesic grassland	60	51.411	-0.639	-29	10.1708333122854	7.80833331185083	38.4646953890311	469.06802832379	20.1000003814697	-0.200000002980232	20.30000038445	7.78333326180776	6.51666671782732	16.1666666666667	4.81666659439604	668	69	41	16.9654460740271	202	143	146	178	0.9653	721	12.9586	Experimental (Full Factorial)	0	0	0	0	Control	2008	2008	2
421	442	hero.uk	2009	13	2	Heronsbrook (Silwood Park)	Europe	UK	Europe	0	0	0	0	mesic grassland	60	51.411	-0.639	-29	10.1708333122854	7.80833331185083	38.4646953890311	469.06802832379	20.1000003814697	-0.200000002980232	20.30000038445	7.78333326180776	6.51666671782732	16.1666666666667	4.81666659439604	668	69	41	16.9654460740271	202	143	146	178	0.9653	721	12.9586	Experimental (Full Factorial)	0	0	0	0	Control	2008	2008	2
422	443	hero.uk	2009	23	3	Heronsbrook (Silwood Park)	Europe	UK	Europe	0	0	0	0	mesic grassland	60	51.411	-0.639	-29	10.1708333122854	7.80833331185083	38.4646953890311	469.06802832379	20.1000003814697	-0.200000002980232	20.30000038445	7.78333326180776	6.51666671782732	16.1666666666667	4.81666659439604	668	69	41	16.9654460740271	202	143	146	178	0.9653	721	12.9586	Experimental (Full Factorial)	0	0	0	0	Control	2008	2008	2
423	444	hero.uk	2010	3	1	Heronsbrook (Silwood Park)	Europe	UK	Europe	0	0	0	0	mesic grassland	60	51.411	-0.639	-29	10.1708333122854	7.80833331185083	38.4646953890311	469.06802832379	20.1000003814697	-0.200000002980232	20.30000038445	7.78333326180776	6.51666671782732	16.1666666666667	4.81666659439604	668	69	41	16.9654460740271	202	143	146	178	0.9653	721	12.9586	Experimental (Full Factorial)	0	0	0	0	Control	2008	2008	3
424	445	hero.uk	2010	13	2	Heronsbrook (Silwood Park)	Europe	UK	Europe	0	0	0	0	mesic grassland	60	51.411	-0.639	-29	10.1708333122854	7.80833331185083	38.4646953890311	469.06802832379	20.1000003814697	-0.200000002980232	20.30000038445	7.78333326180776	6.51666671782732	16.1666666666667	4.81666659439604	668	69	41	16.9654460740271	202	143	146	178	0.9653	721	12.9586	Experimental (Full Factorial)	0	0	0	0	Control	2008	2008	3
425	446	hero.uk	2010	23	3	Heronsbrook (Silwood Park)	Europe	UK	Europe	0	0	0	0	mesic grassland	60	51.411	-0.639	-29	10.1708333122854	7.80833331185083	38.4646953890311	469.06802832379	20.1000003814697	-0.200000002980232	20.30000038445	7.78333326180776	6.51666671782732	16.1666666666667	4.81666659439604	668	69	41	16.9654460740271	202	143	146	178	0.9653	721	12.9586	Experimental (Full Factorial)	0	0	0	0	Control	2008	2008	3
426	447	hero.uk	2011	3	1	Heronsbrook (Silwood Park)	Europe	UK	Europe	0	0	0	0	mesic grassland	60	51.411	-0.639	-29	10.1708333122854	7.80833331185083	38.4646953890311	469.06802832379	20.1000003814697	-0.200000002980232	20.30000038445	7.78333326180776	6.51666671782732	16.1666666666667	4.81666659439604	668	69	41	16.9654460740271	202	143	146	178	0.9653	721	12.9586	Experimental (Full Factorial)	0	0	0	0	Control	2008	2008	4
427	448	hero.uk	2011	13	2	Heronsbrook (Silwood Park)	Europe	UK	Europe	0	0	0	0	mesic grassland	60	51.411	-0.639	-29	10.1708333122854	7.80833331185083	38.4646953890311	469.06802832379	20.1000003814697	-0.200000002980232	20.30000038445	7.78333326180776	6.51666671782732	16.1666666666667	4.81666659439604	668	69	41	16.9654460740271	202	143	146	178	0.9653	721	12.9586	Experimental (Full Factorial)	0	0	0	0	Control	2008	2008	4
428	449	hero.uk	2011	23	3	Heronsbrook (Silwood Park)	Europe	UK	Europe	0	0	0	0	mesic grassland	60	51.411	-0.639	-29	10.1708333122854	7.80833331185083	38.4646953890311	469.06802832379	20.1000003814697	-0.200000002980232	20.30000038445	7.78333326180776	6.51666671782732	16.1666666666667	4.81666659439604	668	69	41	16.9654460740271	202	143	146	178	0.9653	721	12.9586	Experimental (Full Factorial)	0	0	0	0	Control	2008	2008	4
429	450	hero.uk	2012	3	1	Heronsbrook (Silwood Park)	Europe	UK	Europe	0	0	0	0	mesic grassland	60	51.411	-0.639	-29	10.1708333122854	7.80833331185083	38.4646953890311	469.06802832379	20.1000003814697	-0.200000002980232	20.30000038445	7.78333326180776	6.51666671782732	16.1666666666667	4.81666659439604	668	69	41	16.9654460740271	202	143	146	178	0.9653	721	12.9586	Experimental (Full Factorial)	0	0	0	0	Control	2008	2008	5
430	451	hero.uk	2012	13	2	Heronsbrook (Silwood Park)	Europe	UK	Europe	0	0	0	0	mesic grassland	60	51.411	-0.639	-29	10.1708333122854	7.80833331185083	38.4646953890311	469.06802832379	20.1000003814697	-0.200000002980232	20.30000038445	7.78333326180776	6.51666671782732	16.1666666666667	4.81666659439604	668	69	41	16.9654460740271	202	143	146	178	0.9653	721	12.9586	Experimental (Full Factorial)	0	0	0	0	Control	2008	2008	5
431	452	hero.uk	2012	23	3	Heronsbrook (Silwood Park)	Europe	UK	Europe	0	0	0	0	mesic grassland	60	51.411	-0.639	-29	10.1708333122854	7.80833331185083	38.4646953890311	469.06802832379	20.1000003814697	-0.200000002980232	20.30000038445	7.78333326180776	6.51666671782732	16.1666666666667	4.81666659439604	668	69	41	16.9654460740271	202	143	146	178	0.9653	721	12.9586	Experimental (Full Factorial)	0	0	0	0	Control	2008	2008	5
432	456	hopl.us	2007	8	1	Hopland REC	North America	US	Pacific Coast (North America)	0	0	0	0	annual grassland	598.302	39.01275343	-123.0603134	-167	13.2416666988283	15.3333332054317	51.8018027883416	538.83222252623	27.7999992370605	-1.79999995231628	29.5999991893768	8.05000001192093	19.8000001907349	20.3833335240682	7.38333321611087	1065	218	2	91.4292678551328	574	14	26	569	0.8593	1294	3.3584	Experimental (Full Factorial)	0	0	0	0	Control	2008	2008	0
433	457	hopl.us	2007	19	2	Hopland REC	North America	US	Pacific Coast (North America)	0	0	0	0	annual grassland	598.302	39.01275343	-123.0603134	-167	13.2416666988283	15.3333332054317	51.8018027883416	538.83222252623	27.7999992370605	-1.79999995231628	29.5999991893768	8.05000001192093	19.8000001907349	20.3833335240682	7.38333321611087	1065	218	2	91.4292678551328	574	14	26	569	0.8593	1294	3.3584	Experimental (Full Factorial)	0	0	0	0	Control	2008	2008	0
434	458	hopl.us	2007	21	3	Hopland REC	North America	US	Pacific Coast (North America)	0	0	0	0	annual grassland	598.302	39.01275343	-123.0603134	-167	13.2416666988283	15.3333332054317	51.8018027883416	538.83222252623	27.7999992370605	-1.79999995231628	29.5999991893768	8.05000001192093	19.8000001907349	20.3833335240682	7.38333321611087	1065	218	2	91.4292678551328	574	14	26	569	0.8593	1294	3.3584	Experimental (Full Factorial)	0	0	0	0	Control	2008	2008	0
435	459	hopl.us	2008	8	1	Hopland REC	North America	US	Pacific Coast (North America)	0	0	0	0	annual grassland	598.302	39.01275343	-123.0603134	-167	13.2416666988283	15.3333332054317	51.8018027883416	538.83222252623	27.7999992370605	-1.79999995231628	29.5999991893768	8.05000001192093	19.8000001907349	20.3833335240682	7.38333321611087	1065	218	2	91.4292678551328	574	14	26	569	0.8593	1294	3.3584	Experimental (Full Factorial)	0	0	0	0	Control	2008	2008	1
436	460	hopl.us	2008	19	2	Hopland REC	North America	US	Pacific Coast (North America)	0	0	0	0	annual grassland	598.302	39.01275343	-123.0603134	-167	13.2416666988283	15.3333332054317	51.8018027883416	538.83222252623	27.7999992370605	-1.79999995231628	29.5999991893768	8.05000001192093	19.8000001907349	20.3833335240682	7.38333321611087	1065	218	2	91.4292678551328	574	14	26	569	0.8593	1294	3.3584	Experimental (Full Factorial)	0	0	0	0	Control	2008	2008	1
437	461	hopl.us	2008	21	3	Hopland REC	North America	US	Pacific Coast (North America)	0	0	0	0	annual grassland	598.302	39.01275343	-123.0603134	-167	13.2416666988283	15.3333332054317	51.8018027883416	538.83222252623	27.7999992370605	-1.79999995231628	29.5999991893768	8.05000001192093	19.8000001907349	20.3833335240682	7.38333321611087	1065	218	2	91.4292678551328	574	14	26	569	0.8593	1294	3.3584	Experimental (Full Factorial)	0	0	0	0	Control	2008	2008	1
438	462	hopl.us	2009	8	1	Hopland REC	North America	US	Pacific Coast (North America)	0	0	0	0	annual grassland	598.302	39.01275343	-123.0603134	-167	13.2416666988283	15.3333332054317	51.8018027883416	538.83222252623	27.7999992370605	-1.79999995231628	29.5999991893768	8.05000001192093	19.8000001907349	20.3833335240682	7.38333321611087	1065	218	2	91.4292678551328	574	14	26	569	0.8593	1294	3.3584	Experimental (Full Factorial)	0	0	0	0	Control	2008	2008	2
439	463	hopl.us	2009	19	2	Hopland REC	North America	US	Pacific Coast (North America)	0	0	0	0	annual grassland	598.302	39.01275343	-123.0603134	-167	13.2416666988283	15.3333332054317	51.8018027883416	538.83222252623	27.7999992370605	-1.79999995231628	29.5999991893768	8.05000001192093	19.8000001907349	20.3833335240682	7.38333321611087	1065	218	2	91.4292678551328	574	14	26	569	0.8593	1294	3.3584	Experimental (Full Factorial)	0	0	0	0	Control	2008	2008	2
440	464	hopl.us	2009	21	3	Hopland REC	North America	US	Pacific Coast (North America)	0	0	0	0	annual grassland	598.302	39.01275343	-123.0603134	-167	13.2416666988283	15.3333332054317	51.8018027883416	538.83222252623	27.7999992370605	-1.79999995231628	29.5999991893768	8.05000001192093	19.8000001907349	20.3833335240682	7.38333321611087	1065	218	2	91.4292678551328	574	14	26	569	0.8593	1294	3.3584	Experimental (Full Factorial)	0	0	0	0	Control	2008	2008	2
441	465	hopl.us	2010	8	1	Hopland REC	North America	US	Pacific Coast (North America)	0	0	0	0	annual grassland	598.302	39.01275343	-123.0603134	-167	13.2416666988283	15.3333332054317	51.8018027883416	538.83222252623	27.7999992370605	-1.79999995231628	29.5999991893768	8.05000001192093	19.8000001907349	20.3833335240682	7.38333321611087	1065	218	2	91.4292678551328	574	14	26	569	0.8593	1294	3.3584	Experimental (Full Factorial)	0	0	0	0	Control	2008	2008	3
442	466	hopl.us	2010	19	2	Hopland REC	North America	US	Pacific Coast (North America)	0	0	0	0	annual grassland	598.302	39.01275343	-123.0603134	-167	13.2416666988283	15.3333332054317	51.8018027883416	538.83222252623	27.7999992370605	-1.79999995231628	29.5999991893768	8.05000001192093	19.8000001907349	20.3833335240682	7.38333321611087	1065	218	2	91.4292678551328	574	14	26	569	0.8593	1294	3.3584	Experimental (Full Factorial)	0	0	0	0	Control	2008	2008	3
443	467	hopl.us	2010	21	3	Hopland REC	North America	US	Pacific Coast (North America)	0	0	0	0	annual grassland	598.302	39.01275343	-123.0603134	-167	13.2416666988283	15.3333332054317	51.8018027883416	538.83222252623	27.7999992370605	-1.79999995231628	29.5999991893768	8.05000001192093	19.8000001907349	20.3833335240682	7.38333321611087	1065	218	2	91.4292678551328	574	14	26	569	0.8593	1294	3.3584	Experimental (Full Factorial)	0	0	0	0	Control	2008	2008	3
444	468	hopl.us	2011	8	1	Hopland REC	North America	US	Pacific Coast (North America)	0	0	0	0	annual grassland	598.302	39.01275343	-123.0603134	-167	13.2416666988283	15.3333332054317	51.8018027883416	538.83222252623	27.7999992370605	-1.79999995231628	29.5999991893768	8.05000001192093	19.8000001907349	20.3833335240682	7.38333321611087	1065	218	2	91.4292678551328	574	14	26	569	0.8593	1294	3.3584	Experimental (Full Factorial)	0	0	0	0	Control	2008	2008	4
445	469	hopl.us	2011	19	2	Hopland REC	North America	US	Pacific Coast (North America)	0	0	0	0	annual grassland	598.302	39.01275343	-123.0603134	-167	13.2416666988283	15.3333332054317	51.8018027883416	538.83222252623	27.7999992370605	-1.79999995231628	29.5999991893768	8.05000001192093	19.8000001907349	20.3833335240682	7.38333321611087	1065	218	2	91.4292678551328	574	14	26	569	0.8593	1294	3.3584	Experimental (Full Factorial)	0	0	0	0	Control	2008	2008	4
446	470	hopl.us	2011	21	3	Hopland REC	North America	US	Pacific Coast (North America)	0	0	0	0	annual grassland	598.302	39.01275343	-123.0603134	-167	13.2416666988283	15.3333332054317	51.8018027883416	538.83222252623	27.7999992370605	-1.79999995231628	29.5999991893768	8.05000001192093	19.8000001907349	20.3833335240682	7.38333321611087	1065	218	2	91.4292678551328	574	14	26	569	0.8593	1294	3.3584	Experimental (Full Factorial)	0	0	0	0	Control	2008	2008	4
447	471	hopl.us	2012	8	1	Hopland REC	North America	US	Pacific Coast (North America)	0	0	0	0	annual grassland	598.302	39.01275343	-123.0603134	-167	13.2416666988283	15.3333332054317	51.8018027883416	538.83222252623	27.7999992370605	-1.79999995231628	29.5999991893768	8.05000001192093	19.8000001907349	20.3833335240682	7.38333321611087	1065	218	2	91.4292678551328	574	14	26	569	0.8593	1294	3.3584	Experimental (Full Factorial)	0	0	0	0	Control	2008	2008	5
448	472	hopl.us	2012	19	2	Hopland REC	North America	US	Pacific Coast (North America)	0	0	0	0	annual grassland	598.302	39.01275343	-123.0603134	-167	13.2416666988283	15.3333332054317	51.8018027883416	538.83222252623	27.7999992370605	-1.79999995231628	29.5999991893768	8.05000001192093	19.8000001907349	20.3833335240682	7.38333321611087	1065	218	2	91.4292678551328	574	14	26	569	0.8593	1294	3.3584	Experimental (Full Factorial)	0	0	0	0	Control	2008	2008	5
449	473	hopl.us	2012	21	3	Hopland REC	North America	US	Pacific Coast (North America)	0	0	0	0	annual grassland	598.302	39.01275343	-123.0603134	-167	13.2416666988283	15.3333332054317	51.8018027883416	538.83222252623	27.7999992370605	-1.79999995231628	29.5999991893768	8.05000001192093	19.8000001907349	20.3833335240682	7.38333321611087	1065	218	2	91.4292678551328	574	14	26	569	0.8593	1294	3.3584	Experimental (Full Factorial)	0	0	0	0	Control	2008	2008	5
450	474	hopl.us	2013	8	1	Hopland REC	North America	US	Pacific Coast (North America)	0	0	0	0	annual grassland	598.302	39.01275343	-123.0603134	-167	13.2416666988283	15.3333332054317	51.8018027883416	538.83222252623	27.7999992370605	-1.79999995231628	29.5999991893768	8.05000001192093	19.8000001907349	20.3833335240682	7.38333321611087	1065	218	2	91.4292678551328	574	14	26	569	0.8593	1294	3.3584	Experimental (Full Factorial)	0	0	0	0	Control	2008	2008	6
451	475	hopl.us	2013	19	2	Hopland REC	North America	US	Pacific Coast (North America)	0	0	0	0	annual grassland	598.302	39.01275343	-123.0603134	-167	13.2416666988283	15.3333332054317	51.8018027883416	538.83222252623	27.7999992370605	-1.79999995231628	29.5999991893768	8.05000001192093	19.8000001907349	20.3833335240682	7.38333321611087	1065	218	2	91.4292678551328	574	14	26	569	0.8593	1294	3.3584	Experimental (Full Factorial)	0	0	0	0	Control	2008	2008	6
452	476	hopl.us	2013	21	3	Hopland REC	North America	US	Pacific Coast (North America)	0	0	0	0	annual grassland	598.302	39.01275343	-123.0603134	-167	13.2416666988283	15.3333332054317	51.8018027883416	538.83222252623	27.7999992370605	-1.79999995231628	29.5999991893768	8.05000001192093	19.8000001907349	20.3833335240682	7.38333321611087	1065	218	2	91.4292678551328	574	14	26	569	0.8593	1294	3.3584	Experimental (Full Factorial)	0	0	0	0	Control	2008	2008	6
453	477	hopl.us	2014	8	1	Hopland REC	North America	US	Pacific Coast (North America)	0	0	0	0	annual grassland	598.302	39.01275343	-123.0603134	-167	13.2416666988283	15.3333332054317	51.8018027883416	538.83222252623	27.7999992370605	-1.79999995231628	29.5999991893768	8.05000001192093	19.8000001907349	20.3833335240682	7.38333321611087	1065	218	2	91.4292678551328	574	14	26	569	0.8593	1294	3.3584	Experimental (Full Factorial)	0	0	0	0	Control	2008	2008	7
454	478	hopl.us	2014	19	2	Hopland REC	North America	US	Pacific Coast (North America)	0	0	0	0	annual grassland	598.302	39.01275343	-123.0603134	-167	13.2416666988283	15.3333332054317	51.8018027883416	538.83222252623	27.7999992370605	-1.79999995231628	29.5999991893768	8.05000001192093	19.8000001907349	20.3833335240682	7.38333321611087	1065	218	2	91.4292678551328	574	14	26	569	0.8593	1294	3.3584	Experimental (Full Factorial)	0	0	0	0	Control	2008	2008	7
455	479	hopl.us	2014	21	3	Hopland REC	North America	US	Pacific Coast (North America)	0	0	0	0	annual grassland	598.302	39.01275343	-123.0603134	-167	13.2416666988283	15.3333332054317	51.8018027883416	538.83222252623	27.7999992370605	-1.79999995231628	29.5999991893768	8.05000001192093	19.8000001907349	20.3833335240682	7.38333321611087	1065	218	2	91.4292678551328	574	14	26	569	0.8593	1294	3.3584	Experimental (Full Factorial)	0	0	0	0	Control	2008	2008	7
456	480	hopl.us	2015	8	1	Hopland REC	North America	US	Pacific Coast (North America)	0	0	0	0	annual grassland	598.302	39.01275343	-123.0603134	-167	13.2416666988283	15.3333332054317	51.8018027883416	538.83222252623	27.7999992370605	-1.79999995231628	29.5999991893768	8.05000001192093	19.8000001907349	20.3833335240682	7.38333321611087	1065	218	2	91.4292678551328	574	14	26	569	0.8593	1294	3.3584	Experimental (Full Factorial)	0	0	0	0	Control	2008	2008	8
457	481	hopl.us	2015	19	2	Hopland REC	North America	US	Pacific Coast (North America)	0	0	0	0	annual grassland	598.302	39.01275343	-123.0603134	-167	13.2416666988283	15.3333332054317	51.8018027883416	538.83222252623	27.7999992370605	-1.79999995231628	29.5999991893768	8.05000001192093	19.8000001907349	20.3833335240682	7.38333321611087	1065	218	2	91.4292678551328	574	14	26	569	0.8593	1294	3.3584	Experimental (Full Factorial)	0	0	0	0	Control	2008	2008	8
458	482	hopl.us	2015	21	3	Hopland REC	North America	US	Pacific Coast (North America)	0	0	0	0	annual grassland	598.302	39.01275343	-123.0603134	-167	13.2416666988283	15.3333332054317	51.8018027883416	538.83222252623	27.7999992370605	-1.79999995231628	29.5999991893768	8.05000001192093	19.8000001907349	20.3833335240682	7.38333321611087	1065	218	2	91.4292678551328	574	14	26	569	0.8593	1294	3.3584	Experimental (Full Factorial)	0	0	0	0	Control	2008	2008	8
459	483	hopl.us	2016	8	1	Hopland REC	North America	US	Pacific Coast (North America)	0	0	0	0	annual grassland	598.302	39.01275343	-123.0603134	-167	13.2416666988283	15.3333332054317	51.8018027883416	538.83222252623	27.7999992370605	-1.79999995231628	29.5999991893768	8.05000001192093	19.8000001907349	20.3833335240682	7.38333321611087	1065	218	2	91.4292678551328	574	14	26	569	0.8593	1294	3.3584	Experimental (Full Factorial)	0	0	0	0	Control	2008	2008	9
460	484	hopl.us	2016	19	2	Hopland REC	North America	US	Pacific Coast (North America)	0	0	0	0	annual grassland	598.302	39.01275343	-123.0603134	-167	13.2416666988283	15.3333332054317	51.8018027883416	538.83222252623	27.7999992370605	-1.79999995231628	29.5999991893768	8.05000001192093	19.8000001907349	20.3833335240682	7.38333321611087	1065	218	2	91.4292678551328	574	14	26	569	0.8593	1294	3.3584	Experimental (Full Factorial)	0	0	0	0	Control	2008	2008	9
461	485	hopl.us	2016	21	3	Hopland REC	North America	US	Pacific Coast (North America)	0	0	0	0	annual grassland	598.302	39.01275343	-123.0603134	-167	13.2416666988283	15.3333332054317	51.8018027883416	538.83222252623	27.7999992370605	-1.79999995231628	29.5999991893768	8.05000001192093	19.8000001907349	20.3833335240682	7.38333321611087	1065	218	2	91.4292678551328	574	14	26	569	0.8593	1294	3.3584	Experimental (Full Factorial)	0	0	0	0	Control	2008	2008	9
462	486	hopl.us	2017	8	1	Hopland REC	North America	US	Pacific Coast (North America)	0	0	0	0	annual grassland	598.302	39.01275343	-123.0603134	-167	13.2416666988283	15.3333332054317	51.8018027883416	538.83222252623	27.7999992370605	-1.79999995231628	29.5999991893768	8.05000001192093	19.8000001907349	20.3833335240682	7.38333321611087	1065	218	2	91.4292678551328	574	14	26	569	0.8593	1294	3.3584	Experimental (Full Factorial)	0	0	0	0	Control	2008	2008	10
463	487	hopl.us	2017	19	2	Hopland REC	North America	US	Pacific Coast (North America)	0	0	0	0	annual grassland	598.302	39.01275343	-123.0603134	-167	13.2416666988283	15.3333332054317	51.8018027883416	538.83222252623	27.7999992370605	-1.79999995231628	29.5999991893768	8.05000001192093	19.8000001907349	20.3833335240682	7.38333321611087	1065	218	2	91.4292678551328	574	14	26	569	0.8593	1294	3.3584	Experimental (Full Factorial)	0	0	0	0	Control	2008	2008	10
464	488	hopl.us	2017	21	3	Hopland REC	North America	US	Pacific Coast (North America)	0	0	0	0	annual grassland	598.302	39.01275343	-123.0603134	-167	13.2416666988283	15.3333332054317	51.8018027883416	538.83222252623	27.7999992370605	-1.79999995231628	29.5999991893768	8.05000001192093	19.8000001907349	20.3833335240682	7.38333321611087	1065	218	2	91.4292678551328	574	14	26	569	0.8593	1294	3.3584	Experimental (Full Factorial)	0	0	0	0	Control	2008	2008	10
465	495	kiny.au	2009	8	1	Kinypanial	Australia	AU	Australia	0	0	0	0	semiarid grassland	90	-36.2	143.75	-895	15.5916665196419	12.3499994675318	45.9107781200301	517.357077778602	28.1000003814697	1.20000004768372	26.900000333786	12.3666663567225	21.7166666984558	22.0333334604899	9.29999979337057	408	43	23	21.8274562848358	127	77	78	118	0.3224	1321	2.1472	Experimental (Full Factorial)	0	0	0	0	Control	2008	2008	2
466	496	kiny.au	2009	17	2	Kinypanial	Australia	AU	Australia	0	0	0	0	semiarid grassland	90	-36.2	143.75	-895	15.5916665196419	12.3499994675318	45.9107781200301	517.357077778602	28.1000003814697	1.20000004768372	26.900000333786	12.3666663567225	21.7166666984558	22.0333334604899	9.29999979337057	408	43	23	21.8274562848358	127	77	78	118	0.3224	1321	2.1472	Experimental (Full Factorial)	0	0	0	0	Control	2008	2008	2
467	497	kiny.au	2009	28	3	Kinypanial	Australia	AU	Australia	0	0	0	0	semiarid grassland	90	-36.2	143.75	-895	15.5916665196419	12.3499994675318	45.9107781200301	517.357077778602	28.1000003814697	1.20000004768372	26.900000333786	12.3666663567225	21.7166666984558	22.0333334604899	9.29999979337057	408	43	23	21.8274562848358	127	77	78	118	0.3224	1321	2.1472	Experimental (Full Factorial)	0	0	0	0	Control	2008	2008	2
468	498	kiny.au	2010	8	1	Kinypanial	Australia	AU	Australia	0	0	0	0	semiarid grassland	90	-36.2	143.75	-895	15.5916665196419	12.3499994675318	45.9107781200301	517.357077778602	28.1000003814697	1.20000004768372	26.900000333786	12.3666663567225	21.7166666984558	22.0333334604899	9.29999979337057	408	43	23	21.8274562848358	127	77	78	118	0.3224	1321	2.1472	Experimental (Full Factorial)	0	0	0	0	Control	2008	2008	3
469	499	kiny.au	2010	17	2	Kinypanial	Australia	AU	Australia	0	0	0	0	semiarid grassland	90	-36.2	143.75	-895	15.5916665196419	12.3499994675318	45.9107781200301	517.357077778602	28.1000003814697	1.20000004768372	26.900000333786	12.3666663567225	21.7166666984558	22.0333334604899	9.29999979337057	408	43	23	21.8274562848358	127	77	78	118	0.3224	1321	2.1472	Experimental (Full Factorial)	0	0	0	0	Control	2008	2008	3
470	500	kiny.au	2010	28	3	Kinypanial	Australia	AU	Australia	0	0	0	0	semiarid grassland	90	-36.2	143.75	-895	15.5916665196419	12.3499994675318	45.9107781200301	517.357077778602	28.1000003814697	1.20000004768372	26.900000333786	12.3666663567225	21.7166666984558	22.0333334604899	9.29999979337057	408	43	23	21.8274562848358	127	77	78	118	0.3224	1321	2.1472	Experimental (Full Factorial)	0	0	0	0	Control	2008	2008	3
471	501	kiny.au	2011	8	1	Kinypanial	Australia	AU	Australia	0	0	0	0	semiarid grassland	90	-36.2	143.75	-895	15.5916665196419	12.3499994675318	45.9107781200301	517.357077778602	28.1000003814697	1.20000004768372	26.900000333786	12.3666663567225	21.7166666984558	22.0333334604899	9.29999979337057	408	43	23	21.8274562848358	127	77	78	118	0.3224	1321	2.1472	Experimental (Full Factorial)	0	0	0	0	Control	2008	2008	4
472	502	kiny.au	2011	17	2	Kinypanial	Australia	AU	Australia	0	0	0	0	semiarid grassland	90	-36.2	143.75	-895	15.5916665196419	12.3499994675318	45.9107781200301	517.357077778602	28.1000003814697	1.20000004768372	26.900000333786	12.3666663567225	21.7166666984558	22.0333334604899	9.29999979337057	408	43	23	21.8274562848358	127	77	78	118	0.3224	1321	2.1472	Experimental (Full Factorial)	0	0	0	0	Control	2008	2008	4
473	503	kiny.au	2011	28	3	Kinypanial	Australia	AU	Australia	0	0	0	0	semiarid grassland	90	-36.2	143.75	-895	15.5916665196419	12.3499994675318	45.9107781200301	517.357077778602	28.1000003814697	1.20000004768372	26.900000333786	12.3666663567225	21.7166666984558	22.0333334604899	9.29999979337057	408	43	23	21.8274562848358	127	77	78	118	0.3224	1321	2.1472	Experimental (Full Factorial)	0	0	0	0	Control	2008	2008	4
474	504	kiny.au	2012	8	1	Kinypanial	Australia	AU	Australia	0	0	0	0	semiarid grassland	90	-36.2	143.75	-895	15.5916665196419	12.3499994675318	45.9107781200301	517.357077778602	28.1000003814697	1.20000004768372	26.900000333786	12.3666663567225	21.7166666984558	22.0333334604899	9.29999979337057	408	43	23	21.8274562848358	127	77	78	118	0.3224	1321	2.1472	Experimental (Full Factorial)	0	0	0	0	Control	2008	2008	5
475	505	kiny.au	2012	17	2	Kinypanial	Australia	AU	Australia	0	0	0	0	semiarid grassland	90	-36.2	143.75	-895	15.5916665196419	12.3499994675318	45.9107781200301	517.357077778602	28.1000003814697	1.20000004768372	26.900000333786	12.3666663567225	21.7166666984558	22.0333334604899	9.29999979337057	408	43	23	21.8274562848358	127	77	78	118	0.3224	1321	2.1472	Experimental (Full Factorial)	0	0	0	0	Control	2008	2008	5
476	506	kiny.au	2012	28	3	Kinypanial	Australia	AU	Australia	0	0	0	0	semiarid grassland	90	-36.2	143.75	-895	15.5916665196419	12.3499994675318	45.9107781200301	517.357077778602	28.1000003814697	1.20000004768372	26.900000333786	12.3666663567225	21.7166666984558	22.0333334604899	9.29999979337057	408	43	23	21.8274562848358	127	77	78	118	0.3224	1321	2.1472	Experimental (Full Factorial)	0	0	0	0	Control	2008	2008	5
477	507	kiny.au	2013	8	1	Kinypanial	Australia	AU	Australia	0	0	0	0	semiarid grassland	90	-36.2	143.75	-895	15.5916665196419	12.3499994675318	45.9107781200301	517.357077778602	28.1000003814697	1.20000004768372	26.900000333786	12.3666663567225	21.7166666984558	22.0333334604899	9.29999979337057	408	43	23	21.8274562848358	127	77	78	118	0.3224	1321	2.1472	Experimental (Full Factorial)	0	0	0	0	Control	2008	2008	6
478	508	kiny.au	2013	17	2	Kinypanial	Australia	AU	Australia	0	0	0	0	semiarid grassland	90	-36.2	143.75	-895	15.5916665196419	12.3499994675318	45.9107781200301	517.357077778602	28.1000003814697	1.20000004768372	26.900000333786	12.3666663567225	21.7166666984558	22.0333334604899	9.29999979337057	408	43	23	21.8274562848358	127	77	78	118	0.3224	1321	2.1472	Experimental (Full Factorial)	0	0	0	0	Control	2008	2008	6
479	509	kiny.au	2013	28	3	Kinypanial	Australia	AU	Australia	0	0	0	0	semiarid grassland	90	-36.2	143.75	-895	15.5916665196419	12.3499994675318	45.9107781200301	517.357077778602	28.1000003814697	1.20000004768372	26.900000333786	12.3666663567225	21.7166666984558	22.0333334604899	9.29999979337057	408	43	23	21.8274562848358	127	77	78	118	0.3224	1321	2.1472	Experimental (Full Factorial)	0	0	0	0	Control	2008	2008	6
480	510	kiny.au	2014	8	1	Kinypanial	Australia	AU	Australia	0	0	0	0	semiarid grassland	90	-36.2	143.75	-895	15.5916665196419	12.3499994675318	45.9107781200301	517.357077778602	28.1000003814697	1.20000004768372	26.900000333786	12.3666663567225	21.7166666984558	22.0333334604899	9.29999979337057	408	43	23	21.8274562848358	127	77	78	118	0.3224	1321	2.1472	Experimental (Full Factorial)	0	0	0	0	Control	2008	2008	7
481	511	kiny.au	2014	17	2	Kinypanial	Australia	AU	Australia	0	0	0	0	semiarid grassland	90	-36.2	143.75	-895	15.5916665196419	12.3499994675318	45.9107781200301	517.357077778602	28.1000003814697	1.20000004768372	26.900000333786	12.3666663567225	21.7166666984558	22.0333334604899	9.29999979337057	408	43	23	21.8274562848358	127	77	78	118	0.3224	1321	2.1472	Experimental (Full Factorial)	0	0	0	0	Control	2008	2008	7
482	512	kiny.au	2014	28	3	Kinypanial	Australia	AU	Australia	0	0	0	0	semiarid grassland	90	-36.2	143.75	-895	15.5916665196419	12.3499994675318	45.9107781200301	517.357077778602	28.1000003814697	1.20000004768372	26.900000333786	12.3666663567225	21.7166666984558	22.0333334604899	9.29999979337057	408	43	23	21.8274562848358	127	77	78	118	0.3224	1321	2.1472	Experimental (Full Factorial)	0	0	0	0	Control	2008	2008	7
483	513	kiny.au	2015	8	1	Kinypanial	Australia	AU	Australia	0	0	0	0	semiarid grassland	90	-36.2	143.75	-895	15.5916665196419	12.3499994675318	45.9107781200301	517.357077778602	28.1000003814697	1.20000004768372	26.900000333786	12.3666663567225	21.7166666984558	22.0333334604899	9.29999979337057	408	43	23	21.8274562848358	127	77	78	118	0.3224	1321	2.1472	Experimental (Full Factorial)	0	0	0	0	Control	2008	2008	8
484	514	kiny.au	2015	17	2	Kinypanial	Australia	AU	Australia	0	0	0	0	semiarid grassland	90	-36.2	143.75	-895	15.5916665196419	12.3499994675318	45.9107781200301	517.357077778602	28.1000003814697	1.20000004768372	26.900000333786	12.3666663567225	21.7166666984558	22.0333334604899	9.29999979337057	408	43	23	21.8274562848358	127	77	78	118	0.3224	1321	2.1472	Experimental (Full Factorial)	0	0	0	0	Control	2008	2008	8
485	515	kiny.au	2015	28	3	Kinypanial	Australia	AU	Australia	0	0	0	0	semiarid grassland	90	-36.2	143.75	-895	15.5916665196419	12.3499994675318	45.9107781200301	517.357077778602	28.1000003814697	1.20000004768372	26.900000333786	12.3666663567225	21.7166666984558	22.0333334604899	9.29999979337057	408	43	23	21.8274562848358	127	77	78	118	0.3224	1321	2.1472	Experimental (Full Factorial)	0	0	0	0	Control	2008	2008	8
486	516	koffler.ca	2010	3	1	Koffler Scientific Reserve at Joker's Hill	North America	CA	Central plains (North America)	1	0	0	0	pasture	301	44.024047	-79.535881	-20	6.27916665623585	9.208333487312	24.8203062785308	1032.4297393296	23.3999996185303	-13.6999998092651	37.0999994277954	18.0833331743876	-6.18333335717519	18.5499997138977	-6.51666670044263	853	88	49	20.4184712728661	257	156	254	160	0.976	835	15.0733	Experimental (Full Factorial)	0	0	0	0	Control	2011	2011	0
487	517	koffler.ca	2010	9	1	Koffler Scientific Reserve at Joker's Hill	North America	CA	Central plains (North America)	1	0	0	0	pasture	301	44.024047	-79.535881	-20	6.27916665623585	9.208333487312	24.8203062785308	1032.4297393296	23.3999996185303	-13.6999998092651	37.0999994277954	18.0833331743876	-6.18333335717519	18.5499997138977	-6.51666670044263	853	88	49	20.4184712728661	257	156	254	160	0.976	835	15.0733	Experimental (Full Factorial)	0	0	0	0	Control	2011	2011	0
488	518	koffler.ca	2010	11	1	Koffler Scientific Reserve at Joker's Hill	North America	CA	Central plains (North America)	1	0	0	0	pasture	301	44.024047	-79.535881	-20	6.27916665623585	9.208333487312	24.8203062785308	1032.4297393296	23.3999996185303	-13.6999998092651	37.0999994277954	18.0833331743876	-6.18333335717519	18.5499997138977	-6.51666670044263	853	88	49	20.4184712728661	257	156	254	160	0.976	835	15.0733	Experimental (Full Factorial)	0	0	0	0	Control	2011	2011	0
489	519	koffler.ca	2010	13	2	Koffler Scientific Reserve at Joker's Hill	North America	CA	Central plains (North America)	1	0	0	0	pasture	301	44.024047	-79.535881	-20	6.27916665623585	9.208333487312	24.8203062785308	1032.4297393296	23.3999996185303	-13.6999998092651	37.0999994277954	18.0833331743876	-6.18333335717519	18.5499997138977	-6.51666670044263	853	88	49	20.4184712728661	257	156	254	160	0.976	835	15.0733	Experimental (Full Factorial)	0	0	0	0	Control	2011	2011	0
490	520	koffler.ca	2010	17	2	Koffler Scientific Reserve at Joker's Hill	North America	CA	Central plains (North America)	1	0	0	0	pasture	301	44.024047	-79.535881	-20	6.27916665623585	9.208333487312	24.8203062785308	1032.4297393296	23.3999996185303	-13.6999998092651	37.0999994277954	18.0833331743876	-6.18333335717519	18.5499997138977	-6.51666670044263	853	88	49	20.4184712728661	257	156	254	160	0.976	835	15.0733	Experimental (Full Factorial)	0	0	0	0	Control	2011	2011	0
491	521	koffler.ca	2010	21	2	Koffler Scientific Reserve at Joker's Hill	North America	CA	Central plains (North America)	1	0	0	0	pasture	301	44.024047	-79.535881	-20	6.27916665623585	9.208333487312	24.8203062785308	1032.4297393296	23.3999996185303	-13.6999998092651	37.0999994277954	18.0833331743876	-6.18333335717519	18.5499997138977	-6.51666670044263	853	88	49	20.4184712728661	257	156	254	160	0.976	835	15.0733	Experimental (Full Factorial)	0	0	0	0	Control	2011	2011	0
492	522	koffler.ca	2010	26	3	Koffler Scientific Reserve at Joker's Hill	North America	CA	Central plains (North America)	1	0	0	0	pasture	301	44.024047	-79.535881	-20	6.27916665623585	9.208333487312	24.8203062785308	1032.4297393296	23.3999996185303	-13.6999998092651	37.0999994277954	18.0833331743876	-6.18333335717519	18.5499997138977	-6.51666670044263	853	88	49	20.4184712728661	257	156	254	160	0.976	835	15.0733	Experimental (Full Factorial)	0	0	0	0	Control	2011	2011	0
493	523	koffler.ca	2010	34	3	Koffler Scientific Reserve at Joker's Hill	North America	CA	Central plains (North America)	1	0	0	0	pasture	301	44.024047	-79.535881	-20	6.27916665623585	9.208333487312	24.8203062785308	1032.4297393296	23.3999996185303	-13.6999998092651	37.0999994277954	18.0833331743876	-6.18333335717519	18.5499997138977	-6.51666670044263	853	88	49	20.4184712728661	257	156	254	160	0.976	835	15.0733	Experimental (Full Factorial)	0	0	0	0	Control	2011	2011	0
494	524	koffler.ca	2010	36	3	Koffler Scientific Reserve at Joker's Hill	North America	CA	Central plains (North America)	1	0	0	0	pasture	301	44.024047	-79.535881	-20	6.27916665623585	9.208333487312	24.8203062785308	1032.4297393296	23.3999996185303	-13.6999998092651	37.0999994277954	18.0833331743876	-6.18333335717519	18.5499997138977	-6.51666670044263	853	88	49	20.4184712728661	257	156	254	160	0.976	835	15.0733	Experimental (Full Factorial)	0	0	0	0	Control	2011	2011	0
495	525	koffler.ca	2011	3	1	Koffler Scientific Reserve at Joker's Hill	North America	CA	Central plains (North America)	1	0	0	0	pasture	301	44.024047	-79.535881	-20	6.27916665623585	9.208333487312	24.8203062785308	1032.4297393296	23.3999996185303	-13.6999998092651	37.0999994277954	18.0833331743876	-6.18333335717519	18.5499997138977	-6.51666670044263	853	88	49	20.4184712728661	257	156	254	160	0.976	835	15.0733	Experimental (Full Factorial)	0	0	0	0	Control	2011	2011	1
496	526	koffler.ca	2011	9	1	Koffler Scientific Reserve at Joker's Hill	North America	CA	Central plains (North America)	1	0	0	0	pasture	301	44.024047	-79.535881	-20	6.27916665623585	9.208333487312	24.8203062785308	1032.4297393296	23.3999996185303	-13.6999998092651	37.0999994277954	18.0833331743876	-6.18333335717519	18.5499997138977	-6.51666670044263	853	88	49	20.4184712728661	257	156	254	160	0.976	835	15.0733	Experimental (Full Factorial)	0	0	0	0	Control	2011	2011	1
497	527	koffler.ca	2011	11	1	Koffler Scientific Reserve at Joker's Hill	North America	CA	Central plains (North America)	1	0	0	0	pasture	301	44.024047	-79.535881	-20	6.27916665623585	9.208333487312	24.8203062785308	1032.4297393296	23.3999996185303	-13.6999998092651	37.0999994277954	18.0833331743876	-6.18333335717519	18.5499997138977	-6.51666670044263	853	88	49	20.4184712728661	257	156	254	160	0.976	835	15.0733	Experimental (Full Factorial)	0	0	0	0	Control	2011	2011	1
498	528	koffler.ca	2011	13	2	Koffler Scientific Reserve at Joker's Hill	North America	CA	Central plains (North America)	1	0	0	0	pasture	301	44.024047	-79.535881	-20	6.27916665623585	9.208333487312	24.8203062785308	1032.4297393296	23.3999996185303	-13.6999998092651	37.0999994277954	18.0833331743876	-6.18333335717519	18.5499997138977	-6.51666670044263	853	88	49	20.4184712728661	257	156	254	160	0.976	835	15.0733	Experimental (Full Factorial)	0	0	0	0	Control	2011	2011	1
499	529	koffler.ca	2011	17	2	Koffler Scientific Reserve at Joker's Hill	North America	CA	Central plains (North America)	1	0	0	0	pasture	301	44.024047	-79.535881	-20	6.27916665623585	9.208333487312	24.8203062785308	1032.4297393296	23.3999996185303	-13.6999998092651	37.0999994277954	18.0833331743876	-6.18333335717519	18.5499997138977	-6.51666670044263	853	88	49	20.4184712728661	257	156	254	160	0.976	835	15.0733	Experimental (Full Factorial)	0	0	0	0	Control	2011	2011	1
500	530	koffler.ca	2011	21	2	Koffler Scientific Reserve at Joker's Hill	North America	CA	Central plains (North America)	1	0	0	0	pasture	301	44.024047	-79.535881	-20	6.27916665623585	9.208333487312	24.8203062785308	1032.4297393296	23.3999996185303	-13.6999998092651	37.0999994277954	18.0833331743876	-6.18333335717519	18.5499997138977	-6.51666670044263	853	88	49	20.4184712728661	257	156	254	160	0.976	835	15.0733	Experimental (Full Factorial)	0	0	0	0	Control	2011	2011	1
501	531	koffler.ca	2011	26	3	Koffler Scientific Reserve at Joker's Hill	North America	CA	Central plains (North America)	1	0	0	0	pasture	301	44.024047	-79.535881	-20	6.27916665623585	9.208333487312	24.8203062785308	1032.4297393296	23.3999996185303	-13.6999998092651	37.0999994277954	18.0833331743876	-6.18333335717519	18.5499997138977	-6.51666670044263	853	88	49	20.4184712728661	257	156	254	160	0.976	835	15.0733	Experimental (Full Factorial)	0	0	0	0	Control	2011	2011	1
502	532	koffler.ca	2011	34	3	Koffler Scientific Reserve at Joker's Hill	North America	CA	Central plains (North America)	1	0	0	0	pasture	301	44.024047	-79.535881	-20	6.27916665623585	9.208333487312	24.8203062785308	1032.4297393296	23.3999996185303	-13.6999998092651	37.0999994277954	18.0833331743876	-6.18333335717519	18.5499997138977	-6.51666670044263	853	88	49	20.4184712728661	257	156	254	160	0.976	835	15.0733	Experimental (Full Factorial)	0	0	0	0	Control	2011	2011	1
503	533	koffler.ca	2011	36	3	Koffler Scientific Reserve at Joker's Hill	North America	CA	Central plains (North America)	1	0	0	0	pasture	301	44.024047	-79.535881	-20	6.27916665623585	9.208333487312	24.8203062785308	1032.4297393296	23.3999996185303	-13.6999998092651	37.0999994277954	18.0833331743876	-6.18333335717519	18.5499997138977	-6.51666670044263	853	88	49	20.4184712728661	257	156	254	160	0.976	835	15.0733	Experimental (Full Factorial)	0	0	0	0	Control	2011	2011	1
504	534	koffler.ca	2012	3	1	Koffler Scientific Reserve at Joker's Hill	North America	CA	Central plains (North America)	1	0	0	0	pasture	301	44.024047	-79.535881	-20	6.27916665623585	9.208333487312	24.8203062785308	1032.4297393296	23.3999996185303	-13.6999998092651	37.0999994277954	18.0833331743876	-6.18333335717519	18.5499997138977	-6.51666670044263	853	88	49	20.4184712728661	257	156	254	160	0.976	835	15.0733	Experimental (Full Factorial)	0	0	0	0	Control	2011	2011	2
505	535	koffler.ca	2012	9	1	Koffler Scientific Reserve at Joker's Hill	North America	CA	Central plains (North America)	1	0	0	0	pasture	301	44.024047	-79.535881	-20	6.27916665623585	9.208333487312	24.8203062785308	1032.4297393296	23.3999996185303	-13.6999998092651	37.0999994277954	18.0833331743876	-6.18333335717519	18.5499997138977	-6.51666670044263	853	88	49	20.4184712728661	257	156	254	160	0.976	835	15.0733	Experimental (Full Factorial)	0	0	0	0	Control	2011	2011	2
506	536	koffler.ca	2012	11	1	Koffler Scientific Reserve at Joker's Hill	North America	CA	Central plains (North America)	1	0	0	0	pasture	301	44.024047	-79.535881	-20	6.27916665623585	9.208333487312	24.8203062785308	1032.4297393296	23.3999996185303	-13.6999998092651	37.0999994277954	18.0833331743876	-6.18333335717519	18.5499997138977	-6.51666670044263	853	88	49	20.4184712728661	257	156	254	160	0.976	835	15.0733	Experimental (Full Factorial)	0	0	0	0	Control	2011	2011	2
507	537	koffler.ca	2012	13	2	Koffler Scientific Reserve at Joker's Hill	North America	CA	Central plains (North America)	1	0	0	0	pasture	301	44.024047	-79.535881	-20	6.27916665623585	9.208333487312	24.8203062785308	1032.4297393296	23.3999996185303	-13.6999998092651	37.0999994277954	18.0833331743876	-6.18333335717519	18.5499997138977	-6.51666670044263	853	88	49	20.4184712728661	257	156	254	160	0.976	835	15.0733	Experimental (Full Factorial)	0	0	0	0	Control	2011	2011	2
508	538	koffler.ca	2012	17	2	Koffler Scientific Reserve at Joker's Hill	North America	CA	Central plains (North America)	1	0	0	0	pasture	301	44.024047	-79.535881	-20	6.27916665623585	9.208333487312	24.8203062785308	1032.4297393296	23.3999996185303	-13.6999998092651	37.0999994277954	18.0833331743876	-6.18333335717519	18.5499997138977	-6.51666670044263	853	88	49	20.4184712728661	257	156	254	160	0.976	835	15.0733	Experimental (Full Factorial)	0	0	0	0	Control	2011	2011	2
509	539	koffler.ca	2012	21	2	Koffler Scientific Reserve at Joker's Hill	North America	CA	Central plains (North America)	1	0	0	0	pasture	301	44.024047	-79.535881	-20	6.27916665623585	9.208333487312	24.8203062785308	1032.4297393296	23.3999996185303	-13.6999998092651	37.0999994277954	18.0833331743876	-6.18333335717519	18.5499997138977	-6.51666670044263	853	88	49	20.4184712728661	257	156	254	160	0.976	835	15.0733	Experimental (Full Factorial)	0	0	0	0	Control	2011	2011	2
510	540	koffler.ca	2012	26	3	Koffler Scientific Reserve at Joker's Hill	North America	CA	Central plains (North America)	1	0	0	0	pasture	301	44.024047	-79.535881	-20	6.27916665623585	9.208333487312	24.8203062785308	1032.4297393296	23.3999996185303	-13.6999998092651	37.0999994277954	18.0833331743876	-6.18333335717519	18.5499997138977	-6.51666670044263	853	88	49	20.4184712728661	257	156	254	160	0.976	835	15.0733	Experimental (Full Factorial)	0	0	0	0	Control	2011	2011	2
511	541	koffler.ca	2012	34	3	Koffler Scientific Reserve at Joker's Hill	North America	CA	Central plains (North America)	1	0	0	0	pasture	301	44.024047	-79.535881	-20	6.27916665623585	9.208333487312	24.8203062785308	1032.4297393296	23.3999996185303	-13.6999998092651	37.0999994277954	18.0833331743876	-6.18333335717519	18.5499997138977	-6.51666670044263	853	88	49	20.4184712728661	257	156	254	160	0.976	835	15.0733	Experimental (Full Factorial)	0	0	0	0	Control	2011	2011	2
512	542	koffler.ca	2012	36	3	Koffler Scientific Reserve at Joker's Hill	North America	CA	Central plains (North America)	1	0	0	0	pasture	301	44.024047	-79.535881	-20	6.27916665623585	9.208333487312	24.8203062785308	1032.4297393296	23.3999996185303	-13.6999998092651	37.0999994277954	18.0833331743876	-6.18333335717519	18.5499997138977	-6.51666670044263	853	88	49	20.4184712728661	257	156	254	160	0.976	835	15.0733	Experimental (Full Factorial)	0	0	0	0	Control	2011	2011	2
513	543	koffler.ca	2013	3	1	Koffler Scientific Reserve at Joker's Hill	North America	CA	Central plains (North America)	1	0	0	0	pasture	301	44.024047	-79.535881	-20	6.27916665623585	9.208333487312	24.8203062785308	1032.4297393296	23.3999996185303	-13.6999998092651	37.0999994277954	18.0833331743876	-6.18333335717519	18.5499997138977	-6.51666670044263	853	88	49	20.4184712728661	257	156	254	160	0.976	835	15.0733	Experimental (Full Factorial)	0	0	0	0	Control	2011	2011	3
514	544	koffler.ca	2013	9	1	Koffler Scientific Reserve at Joker's Hill	North America	CA	Central plains (North America)	1	0	0	0	pasture	301	44.024047	-79.535881	-20	6.27916665623585	9.208333487312	24.8203062785308	1032.4297393296	23.3999996185303	-13.6999998092651	37.0999994277954	18.0833331743876	-6.18333335717519	18.5499997138977	-6.51666670044263	853	88	49	20.4184712728661	257	156	254	160	0.976	835	15.0733	Experimental (Full Factorial)	0	0	0	0	Control	2011	2011	3
515	545	koffler.ca	2013	11	1	Koffler Scientific Reserve at Joker's Hill	North America	CA	Central plains (North America)	1	0	0	0	pasture	301	44.024047	-79.535881	-20	6.27916665623585	9.208333487312	24.8203062785308	1032.4297393296	23.3999996185303	-13.6999998092651	37.0999994277954	18.0833331743876	-6.18333335717519	18.5499997138977	-6.51666670044263	853	88	49	20.4184712728661	257	156	254	160	0.976	835	15.0733	Experimental (Full Factorial)	0	0	0	0	Control	2011	2011	3
516	546	koffler.ca	2013	13	2	Koffler Scientific Reserve at Joker's Hill	North America	CA	Central plains (North America)	1	0	0	0	pasture	301	44.024047	-79.535881	-20	6.27916665623585	9.208333487312	24.8203062785308	1032.4297393296	23.3999996185303	-13.6999998092651	37.0999994277954	18.0833331743876	-6.18333335717519	18.5499997138977	-6.51666670044263	853	88	49	20.4184712728661	257	156	254	160	0.976	835	15.0733	Experimental (Full Factorial)	0	0	0	0	Control	2011	2011	3
517	547	koffler.ca	2013	17	2	Koffler Scientific Reserve at Joker's Hill	North America	CA	Central plains (North America)	1	0	0	0	pasture	301	44.024047	-79.535881	-20	6.27916665623585	9.208333487312	24.8203062785308	1032.4297393296	23.3999996185303	-13.6999998092651	37.0999994277954	18.0833331743876	-6.18333335717519	18.5499997138977	-6.51666670044263	853	88	49	20.4184712728661	257	156	254	160	0.976	835	15.0733	Experimental (Full Factorial)	0	0	0	0	Control	2011	2011	3
518	548	koffler.ca	2013	21	2	Koffler Scientific Reserve at Joker's Hill	North America	CA	Central plains (North America)	1	0	0	0	pasture	301	44.024047	-79.535881	-20	6.27916665623585	9.208333487312	24.8203062785308	1032.4297393296	23.3999996185303	-13.6999998092651	37.0999994277954	18.0833331743876	-6.18333335717519	18.5499997138977	-6.51666670044263	853	88	49	20.4184712728661	257	156	254	160	0.976	835	15.0733	Experimental (Full Factorial)	0	0	0	0	Control	2011	2011	3
519	549	koffler.ca	2013	26	3	Koffler Scientific Reserve at Joker's Hill	North America	CA	Central plains (North America)	1	0	0	0	pasture	301	44.024047	-79.535881	-20	6.27916665623585	9.208333487312	24.8203062785308	1032.4297393296	23.3999996185303	-13.6999998092651	37.0999994277954	18.0833331743876	-6.18333335717519	18.5499997138977	-6.51666670044263	853	88	49	20.4184712728661	257	156	254	160	0.976	835	15.0733	Experimental (Full Factorial)	0	0	0	0	Control	2011	2011	3
520	550	koffler.ca	2013	34	3	Koffler Scientific Reserve at Joker's Hill	North America	CA	Central plains (North America)	1	0	0	0	pasture	301	44.024047	-79.535881	-20	6.27916665623585	9.208333487312	24.8203062785308	1032.4297393296	23.3999996185303	-13.6999998092651	37.0999994277954	18.0833331743876	-6.18333335717519	18.5499997138977	-6.51666670044263	853	88	49	20.4184712728661	257	156	254	160	0.976	835	15.0733	Experimental (Full Factorial)	0	0	0	0	Control	2011	2011	3
521	551	koffler.ca	2013	36	3	Koffler Scientific Reserve at Joker's Hill	North America	CA	Central plains (North America)	1	0	0	0	pasture	301	44.024047	-79.535881	-20	6.27916665623585	9.208333487312	24.8203062785308	1032.4297393296	23.3999996185303	-13.6999998092651	37.0999994277954	18.0833331743876	-6.18333335717519	18.5499997138977	-6.51666670044263	853	88	49	20.4184712728661	257	156	254	160	0.976	835	15.0733	Experimental (Full Factorial)	0	0	0	0	Control	2011	2011	3
522	552	koffler.ca	2014	3	1	Koffler Scientific Reserve at Joker's Hill	North America	CA	Central plains (North America)	1	0	0	0	pasture	301	44.024047	-79.535881	-20	6.27916665623585	9.208333487312	24.8203062785308	1032.4297393296	23.3999996185303	-13.6999998092651	37.0999994277954	18.0833331743876	-6.18333335717519	18.5499997138977	-6.51666670044263	853	88	49	20.4184712728661	257	156	254	160	0.976	835	15.0733	Experimental (Full Factorial)	0	0	0	0	Control	2011	2011	4
523	553	koffler.ca	2014	9	1	Koffler Scientific Reserve at Joker's Hill	North America	CA	Central plains (North America)	1	0	0	0	pasture	301	44.024047	-79.535881	-20	6.27916665623585	9.208333487312	24.8203062785308	1032.4297393296	23.3999996185303	-13.6999998092651	37.0999994277954	18.0833331743876	-6.18333335717519	18.5499997138977	-6.51666670044263	853	88	49	20.4184712728661	257	156	254	160	0.976	835	15.0733	Experimental (Full Factorial)	0	0	0	0	Control	2011	2011	4
524	554	koffler.ca	2014	11	1	Koffler Scientific Reserve at Joker's Hill	North America	CA	Central plains (North America)	1	0	0	0	pasture	301	44.024047	-79.535881	-20	6.27916665623585	9.208333487312	24.8203062785308	1032.4297393296	23.3999996185303	-13.6999998092651	37.0999994277954	18.0833331743876	-6.18333335717519	18.5499997138977	-6.51666670044263	853	88	49	20.4184712728661	257	156	254	160	0.976	835	15.0733	Experimental (Full Factorial)	0	0	0	0	Control	2011	2011	4
525	555	koffler.ca	2014	13	2	Koffler Scientific Reserve at Joker's Hill	North America	CA	Central plains (North America)	1	0	0	0	pasture	301	44.024047	-79.535881	-20	6.27916665623585	9.208333487312	24.8203062785308	1032.4297393296	23.3999996185303	-13.6999998092651	37.0999994277954	18.0833331743876	-6.18333335717519	18.5499997138977	-6.51666670044263	853	88	49	20.4184712728661	257	156	254	160	0.976	835	15.0733	Experimental (Full Factorial)	0	0	0	0	Control	2011	2011	4
526	556	koffler.ca	2014	17	2	Koffler Scientific Reserve at Joker's Hill	North America	CA	Central plains (North America)	1	0	0	0	pasture	301	44.024047	-79.535881	-20	6.27916665623585	9.208333487312	24.8203062785308	1032.4297393296	23.3999996185303	-13.6999998092651	37.0999994277954	18.0833331743876	-6.18333335717519	18.5499997138977	-6.51666670044263	853	88	49	20.4184712728661	257	156	254	160	0.976	835	15.0733	Experimental (Full Factorial)	0	0	0	0	Control	2011	2011	4
527	557	koffler.ca	2014	21	2	Koffler Scientific Reserve at Joker's Hill	North America	CA	Central plains (North America)	1	0	0	0	pasture	301	44.024047	-79.535881	-20	6.27916665623585	9.208333487312	24.8203062785308	1032.4297393296	23.3999996185303	-13.6999998092651	37.0999994277954	18.0833331743876	-6.18333335717519	18.5499997138977	-6.51666670044263	853	88	49	20.4184712728661	257	156	254	160	0.976	835	15.0733	Experimental (Full Factorial)	0	0	0	0	Control	2011	2011	4
528	558	koffler.ca	2014	26	3	Koffler Scientific Reserve at Joker's Hill	North America	CA	Central plains (North America)	1	0	0	0	pasture	301	44.024047	-79.535881	-20	6.27916665623585	9.208333487312	24.8203062785308	1032.4297393296	23.3999996185303	-13.6999998092651	37.0999994277954	18.0833331743876	-6.18333335717519	18.5499997138977	-6.51666670044263	853	88	49	20.4184712728661	257	156	254	160	0.976	835	15.0733	Experimental (Full Factorial)	0	0	0	0	Control	2011	2011	4
529	559	koffler.ca	2014	34	3	Koffler Scientific Reserve at Joker's Hill	North America	CA	Central plains (North America)	1	0	0	0	pasture	301	44.024047	-79.535881	-20	6.27916665623585	9.208333487312	24.8203062785308	1032.4297393296	23.3999996185303	-13.6999998092651	37.0999994277954	18.0833331743876	-6.18333335717519	18.5499997138977	-6.51666670044263	853	88	49	20.4184712728661	257	156	254	160	0.976	835	15.0733	Experimental (Full Factorial)	0	0	0	0	Control	2011	2011	4
530	560	koffler.ca	2014	36	3	Koffler Scientific Reserve at Joker's Hill	North America	CA	Central plains (North America)	1	0	0	0	pasture	301	44.024047	-79.535881	-20	6.27916665623585	9.208333487312	24.8203062785308	1032.4297393296	23.3999996185303	-13.6999998092651	37.0999994277954	18.0833331743876	-6.18333335717519	18.5499997138977	-6.51666670044263	853	88	49	20.4184712728661	257	156	254	160	0.976	835	15.0733	Experimental (Full Factorial)	0	0	0	0	Control	2011	2011	4
531	561	koffler.ca	2015	3	1	Koffler Scientific Reserve at Joker's Hill	North America	CA	Central plains (North America)	1	0	0	0	pasture	301	44.024047	-79.535881	-20	6.27916665623585	9.208333487312	24.8203062785308	1032.4297393296	23.3999996185303	-13.6999998092651	37.0999994277954	18.0833331743876	-6.18333335717519	18.5499997138977	-6.51666670044263	853	88	49	20.4184712728661	257	156	254	160	0.976	835	15.0733	Experimental (Full Factorial)	0	0	0	0	Control	2011	2011	5
532	562	koffler.ca	2015	9	1	Koffler Scientific Reserve at Joker's Hill	North America	CA	Central plains (North America)	1	0	0	0	pasture	301	44.024047	-79.535881	-20	6.27916665623585	9.208333487312	24.8203062785308	1032.4297393296	23.3999996185303	-13.6999998092651	37.0999994277954	18.0833331743876	-6.18333335717519	18.5499997138977	-6.51666670044263	853	88	49	20.4184712728661	257	156	254	160	0.976	835	15.0733	Experimental (Full Factorial)	0	0	0	0	Control	2011	2011	5
533	563	koffler.ca	2015	11	1	Koffler Scientific Reserve at Joker's Hill	North America	CA	Central plains (North America)	1	0	0	0	pasture	301	44.024047	-79.535881	-20	6.27916665623585	9.208333487312	24.8203062785308	1032.4297393296	23.3999996185303	-13.6999998092651	37.0999994277954	18.0833331743876	-6.18333335717519	18.5499997138977	-6.51666670044263	853	88	49	20.4184712728661	257	156	254	160	0.976	835	15.0733	Experimental (Full Factorial)	0	0	0	0	Control	2011	2011	5
534	564	koffler.ca	2015	13	2	Koffler Scientific Reserve at Joker's Hill	North America	CA	Central plains (North America)	1	0	0	0	pasture	301	44.024047	-79.535881	-20	6.27916665623585	9.208333487312	24.8203062785308	1032.4297393296	23.3999996185303	-13.6999998092651	37.0999994277954	18.0833331743876	-6.18333335717519	18.5499997138977	-6.51666670044263	853	88	49	20.4184712728661	257	156	254	160	0.976	835	15.0733	Experimental (Full Factorial)	0	0	0	0	Control	2011	2011	5
535	565	koffler.ca	2015	17	2	Koffler Scientific Reserve at Joker's Hill	North America	CA	Central plains (North America)	1	0	0	0	pasture	301	44.024047	-79.535881	-20	6.27916665623585	9.208333487312	24.8203062785308	1032.4297393296	23.3999996185303	-13.6999998092651	37.0999994277954	18.0833331743876	-6.18333335717519	18.5499997138977	-6.51666670044263	853	88	49	20.4184712728661	257	156	254	160	0.976	835	15.0733	Experimental (Full Factorial)	0	0	0	0	Control	2011	2011	5
536	566	koffler.ca	2015	21	2	Koffler Scientific Reserve at Joker's Hill	North America	CA	Central plains (North America)	1	0	0	0	pasture	301	44.024047	-79.535881	-20	6.27916665623585	9.208333487312	24.8203062785308	1032.4297393296	23.3999996185303	-13.6999998092651	37.0999994277954	18.0833331743876	-6.18333335717519	18.5499997138977	-6.51666670044263	853	88	49	20.4184712728661	257	156	254	160	0.976	835	15.0733	Experimental (Full Factorial)	0	0	0	0	Control	2011	2011	5
537	567	koffler.ca	2015	26	3	Koffler Scientific Reserve at Joker's Hill	North America	CA	Central plains (North America)	1	0	0	0	pasture	301	44.024047	-79.535881	-20	6.27916665623585	9.208333487312	24.8203062785308	1032.4297393296	23.3999996185303	-13.6999998092651	37.0999994277954	18.0833331743876	-6.18333335717519	18.5499997138977	-6.51666670044263	853	88	49	20.4184712728661	257	156	254	160	0.976	835	15.0733	Experimental (Full Factorial)	0	0	0	0	Control	2011	2011	5
538	568	koffler.ca	2015	34	3	Koffler Scientific Reserve at Joker's Hill	North America	CA	Central plains (North America)	1	0	0	0	pasture	301	44.024047	-79.535881	-20	6.27916665623585	9.208333487312	24.8203062785308	1032.4297393296	23.3999996185303	-13.6999998092651	37.0999994277954	18.0833331743876	-6.18333335717519	18.5499997138977	-6.51666670044263	853	88	49	20.4184712728661	257	156	254	160	0.976	835	15.0733	Experimental (Full Factorial)	0	0	0	0	Control	2011	2011	5
539	569	koffler.ca	2015	36	3	Koffler Scientific Reserve at Joker's Hill	North America	CA	Central plains (North America)	1	0	0	0	pasture	301	44.024047	-79.535881	-20	6.27916665623585	9.208333487312	24.8203062785308	1032.4297393296	23.3999996185303	-13.6999998092651	37.0999994277954	18.0833331743876	-6.18333335717519	18.5499997138977	-6.51666670044263	853	88	49	20.4184712728661	257	156	254	160	0.976	835	15.0733	Experimental (Full Factorial)	0	0	0	0	Control	2011	2011	5
540	570	koffler.ca	2016	3	1	Koffler Scientific Reserve at Joker's Hill	North America	CA	Central plains (North America)	1	0	0	0	pasture	301	44.024047	-79.535881	-20	6.27916665623585	9.208333487312	24.8203062785308	1032.4297393296	23.3999996185303	-13.6999998092651	37.0999994277954	18.0833331743876	-6.18333335717519	18.5499997138977	-6.51666670044263	853	88	49	20.4184712728661	257	156	254	160	0.976	835	15.0733	Experimental (Full Factorial)	0	0	0	0	Control	2011	2011	6
541	571	koffler.ca	2016	9	1	Koffler Scientific Reserve at Joker's Hill	North America	CA	Central plains (North America)	1	0	0	0	pasture	301	44.024047	-79.535881	-20	6.27916665623585	9.208333487312	24.8203062785308	1032.4297393296	23.3999996185303	-13.6999998092651	37.0999994277954	18.0833331743876	-6.18333335717519	18.5499997138977	-6.51666670044263	853	88	49	20.4184712728661	257	156	254	160	0.976	835	15.0733	Experimental (Full Factorial)	0	0	0	0	Control	2011	2011	6
542	572	koffler.ca	2016	11	1	Koffler Scientific Reserve at Joker's Hill	North America	CA	Central plains (North America)	1	0	0	0	pasture	301	44.024047	-79.535881	-20	6.27916665623585	9.208333487312	24.8203062785308	1032.4297393296	23.3999996185303	-13.6999998092651	37.0999994277954	18.0833331743876	-6.18333335717519	18.5499997138977	-6.51666670044263	853	88	49	20.4184712728661	257	156	254	160	0.976	835	15.0733	Experimental (Full Factorial)	0	0	0	0	Control	2011	2011	6
543	573	koffler.ca	2016	13	2	Koffler Scientific Reserve at Joker's Hill	North America	CA	Central plains (North America)	1	0	0	0	pasture	301	44.024047	-79.535881	-20	6.27916665623585	9.208333487312	24.8203062785308	1032.4297393296	23.3999996185303	-13.6999998092651	37.0999994277954	18.0833331743876	-6.18333335717519	18.5499997138977	-6.51666670044263	853	88	49	20.4184712728661	257	156	254	160	0.976	835	15.0733	Experimental (Full Factorial)	0	0	0	0	Control	2011	2011	6
544	574	koffler.ca	2016	17	2	Koffler Scientific Reserve at Joker's Hill	North America	CA	Central plains (North America)	1	0	0	0	pasture	301	44.024047	-79.535881	-20	6.27916665623585	9.208333487312	24.8203062785308	1032.4297393296	23.3999996185303	-13.6999998092651	37.0999994277954	18.0833331743876	-6.18333335717519	18.5499997138977	-6.51666670044263	853	88	49	20.4184712728661	257	156	254	160	0.976	835	15.0733	Experimental (Full Factorial)	0	0	0	0	Control	2011	2011	6
545	575	koffler.ca	2016	21	2	Koffler Scientific Reserve at Joker's Hill	North America	CA	Central plains (North America)	1	0	0	0	pasture	301	44.024047	-79.535881	-20	6.27916665623585	9.208333487312	24.8203062785308	1032.4297393296	23.3999996185303	-13.6999998092651	37.0999994277954	18.0833331743876	-6.18333335717519	18.5499997138977	-6.51666670044263	853	88	49	20.4184712728661	257	156	254	160	0.976	835	15.0733	Experimental (Full Factorial)	0	0	0	0	Control	2011	2011	6
546	576	koffler.ca	2016	26	3	Koffler Scientific Reserve at Joker's Hill	North America	CA	Central plains (North America)	1	0	0	0	pasture	301	44.024047	-79.535881	-20	6.27916665623585	9.208333487312	24.8203062785308	1032.4297393296	23.3999996185303	-13.6999998092651	37.0999994277954	18.0833331743876	-6.18333335717519	18.5499997138977	-6.51666670044263	853	88	49	20.4184712728661	257	156	254	160	0.976	835	15.0733	Experimental (Full Factorial)	0	0	0	0	Control	2011	2011	6
547	577	koffler.ca	2016	34	3	Koffler Scientific Reserve at Joker's Hill	North America	CA	Central plains (North America)	1	0	0	0	pasture	301	44.024047	-79.535881	-20	6.27916665623585	9.208333487312	24.8203062785308	1032.4297393296	23.3999996185303	-13.6999998092651	37.0999994277954	18.0833331743876	-6.18333335717519	18.5499997138977	-6.51666670044263	853	88	49	20.4184712728661	257	156	254	160	0.976	835	15.0733	Experimental (Full Factorial)	0	0	0	0	Control	2011	2011	6
548	578	koffler.ca	2016	36	3	Koffler Scientific Reserve at Joker's Hill	North America	CA	Central plains (North America)	1	0	0	0	pasture	301	44.024047	-79.535881	-20	6.27916665623585	9.208333487312	24.8203062785308	1032.4297393296	23.3999996185303	-13.6999998092651	37.0999994277954	18.0833331743876	-6.18333335717519	18.5499997138977	-6.51666670044263	853	88	49	20.4184712728661	257	156	254	160	0.976	835	15.0733	Experimental (Full Factorial)	0	0	0	0	Control	2011	2011	6
549	579	koffler.ca	2017	3	1	Koffler Scientific Reserve at Joker's Hill	North America	CA	Central plains (North America)	1	0	0	0	pasture	301	44.024047	-79.535881	-20	6.27916665623585	9.208333487312	24.8203062785308	1032.4297393296	23.3999996185303	-13.6999998092651	37.0999994277954	18.0833331743876	-6.18333335717519	18.5499997138977	-6.51666670044263	853	88	49	20.4184712728661	257	156	254	160	0.976	835	15.0733	Experimental (Full Factorial)	0	0	0	0	Control	2011	2011	7
550	580	koffler.ca	2017	9	1	Koffler Scientific Reserve at Joker's Hill	North America	CA	Central plains (North America)	1	0	0	0	pasture	301	44.024047	-79.535881	-20	6.27916665623585	9.208333487312	24.8203062785308	1032.4297393296	23.3999996185303	-13.6999998092651	37.0999994277954	18.0833331743876	-6.18333335717519	18.5499997138977	-6.51666670044263	853	88	49	20.4184712728661	257	156	254	160	0.976	835	15.0733	Experimental (Full Factorial)	0	0	0	0	Control	2011	2011	7
551	581	koffler.ca	2017	11	1	Koffler Scientific Reserve at Joker's Hill	North America	CA	Central plains (North America)	1	0	0	0	pasture	301	44.024047	-79.535881	-20	6.27916665623585	9.208333487312	24.8203062785308	1032.4297393296	23.3999996185303	-13.6999998092651	37.0999994277954	18.0833331743876	-6.18333335717519	18.5499997138977	-6.51666670044263	853	88	49	20.4184712728661	257	156	254	160	0.976	835	15.0733	Experimental (Full Factorial)	0	0	0	0	Control	2011	2011	7
552	582	koffler.ca	2017	13	2	Koffler Scientific Reserve at Joker's Hill	North America	CA	Central plains (North America)	1	0	0	0	pasture	301	44.024047	-79.535881	-20	6.27916665623585	9.208333487312	24.8203062785308	1032.4297393296	23.3999996185303	-13.6999998092651	37.0999994277954	18.0833331743876	-6.18333335717519	18.5499997138977	-6.51666670044263	853	88	49	20.4184712728661	257	156	254	160	0.976	835	15.0733	Experimental (Full Factorial)	0	0	0	0	Control	2011	2011	7
553	583	koffler.ca	2017	17	2	Koffler Scientific Reserve at Joker's Hill	North America	CA	Central plains (North America)	1	0	0	0	pasture	301	44.024047	-79.535881	-20	6.27916665623585	9.208333487312	24.8203062785308	1032.4297393296	23.3999996185303	-13.6999998092651	37.0999994277954	18.0833331743876	-6.18333335717519	18.5499997138977	-6.51666670044263	853	88	49	20.4184712728661	257	156	254	160	0.976	835	15.0733	Experimental (Full Factorial)	0	0	0	0	Control	2011	2011	7
554	584	koffler.ca	2017	21	2	Koffler Scientific Reserve at Joker's Hill	North America	CA	Central plains (North America)	1	0	0	0	pasture	301	44.024047	-79.535881	-20	6.27916665623585	9.208333487312	24.8203062785308	1032.4297393296	23.3999996185303	-13.6999998092651	37.0999994277954	18.0833331743876	-6.18333335717519	18.5499997138977	-6.51666670044263	853	88	49	20.4184712728661	257	156	254	160	0.976	835	15.0733	Experimental (Full Factorial)	0	0	0	0	Control	2011	2011	7
555	585	koffler.ca	2017	26	3	Koffler Scientific Reserve at Joker's Hill	North America	CA	Central plains (North America)	1	0	0	0	pasture	301	44.024047	-79.535881	-20	6.27916665623585	9.208333487312	24.8203062785308	1032.4297393296	23.3999996185303	-13.6999998092651	37.0999994277954	18.0833331743876	-6.18333335717519	18.5499997138977	-6.51666670044263	853	88	49	20.4184712728661	257	156	254	160	0.976	835	15.0733	Experimental (Full Factorial)	0	0	0	0	Control	2011	2011	7
556	586	koffler.ca	2017	34	3	Koffler Scientific Reserve at Joker's Hill	North America	CA	Central plains (North America)	1	0	0	0	pasture	301	44.024047	-79.535881	-20	6.27916665623585	9.208333487312	24.8203062785308	1032.4297393296	23.3999996185303	-13.6999998092651	37.0999994277954	18.0833331743876	-6.18333335717519	18.5499997138977	-6.51666670044263	853	88	49	20.4184712728661	257	156	254	160	0.976	835	15.0733	Experimental (Full Factorial)	0	0	0	0	Control	2011	2011	7
557	587	koffler.ca	2017	36	3	Koffler Scientific Reserve at Joker's Hill	North America	CA	Central plains (North America)	1	0	0	0	pasture	301	44.024047	-79.535881	-20	6.27916665623585	9.208333487312	24.8203062785308	1032.4297393296	23.3999996185303	-13.6999998092651	37.0999994277954	18.0833331743876	-6.18333335717519	18.5499997138977	-6.51666670044263	853	88	49	20.4184712728661	257	156	254	160	0.976	835	15.0733	Experimental (Full Factorial)	0	0	0	0	Control	2011	2011	7
558	588	konz.us	2007	4	1	Konza LTER	North America	US	Central plains (North America)	1	1	0	0	tallgrass prairie	440	39.070856	-96.582821	-273	12.0750000554447	11.9333333019167	29.1768536307223	1031.29112295527	31.6000003814697	-9.30000019073486	40.9000005722046	22.0000001589457	-1.11666663487752	24.4833335876465	-1.11666663487752	889	134	21	51.043371788361	359	73	321	73	0.7608	1150	9.8307	Experimental (Full Factorial)	0	0	0	0	Control	2008	2008	0
559	589	konz.us	2007	18	2	Konza LTER	North America	US	Central plains (North America)	1	1	0	0	tallgrass prairie	440	39.070856	-96.582821	-273	12.0750000554447	11.9333333019167	29.1768536307223	1031.29112295527	31.6000003814697	-9.30000019073486	40.9000005722046	22.0000001589457	-1.11666663487752	24.4833335876465	-1.11666663487752	889	134	21	51.043371788361	359	73	321	73	0.7608	1150	9.8307	Experimental (Full Factorial)	0	0	0	0	Control	2008	2008	0
560	590	konz.us	2007	21	3	Konza LTER	North America	US	Central plains (North America)	1	1	0	0	tallgrass prairie	440	39.070856	-96.582821	-273	12.0750000554447	11.9333333019167	29.1768536307223	1031.29112295527	31.6000003814697	-9.30000019073486	40.9000005722046	22.0000001589457	-1.11666663487752	24.4833335876465	-1.11666663487752	889	134	21	51.043371788361	359	73	321	73	0.7608	1150	9.8307	Experimental (Full Factorial)	0	0	0	0	Control	2008	2008	0
561	591	konz.us	2008	4	1	Konza LTER	North America	US	Central plains (North America)	1	1	0	0	tallgrass prairie	440	39.070856	-96.582821	-273	12.0750000554447	11.9333333019167	29.1768536307223	1031.29112295527	31.6000003814697	-9.30000019073486	40.9000005722046	22.0000001589457	-1.11666663487752	24.4833335876465	-1.11666663487752	889	134	21	51.043371788361	359	73	321	73	0.7608	1150	9.8307	Experimental (Full Factorial)	0	0	0	0	Control	2008	2008	1
562	592	konz.us	2008	18	2	Konza LTER	North America	US	Central plains (North America)	1	1	0	0	tallgrass prairie	440	39.070856	-96.582821	-273	12.0750000554447	11.9333333019167	29.1768536307223	1031.29112295527	31.6000003814697	-9.30000019073486	40.9000005722046	22.0000001589457	-1.11666663487752	24.4833335876465	-1.11666663487752	889	134	21	51.043371788361	359	73	321	73	0.7608	1150	9.8307	Experimental (Full Factorial)	0	0	0	0	Control	2008	2008	1
563	593	konz.us	2008	21	3	Konza LTER	North America	US	Central plains (North America)	1	1	0	0	tallgrass prairie	440	39.070856	-96.582821	-273	12.0750000554447	11.9333333019167	29.1768536307223	1031.29112295527	31.6000003814697	-9.30000019073486	40.9000005722046	22.0000001589457	-1.11666663487752	24.4833335876465	-1.11666663487752	889	134	21	51.043371788361	359	73	321	73	0.7608	1150	9.8307	Experimental (Full Factorial)	0	0	0	0	Control	2008	2008	1
564	594	konz.us	2009	4	1	Konza LTER	North America	US	Central plains (North America)	1	1	0	0	tallgrass prairie	440	39.070856	-96.582821	-273	12.0750000554447	11.9333333019167	29.1768536307223	1031.29112295527	31.6000003814697	-9.30000019073486	40.9000005722046	22.0000001589457	-1.11666663487752	24.4833335876465	-1.11666663487752	889	134	21	51.043371788361	359	73	321	73	0.7608	1150	9.8307	Experimental (Full Factorial)	0	0	0	0	Control	2008	2008	2
565	595	konz.us	2009	18	2	Konza LTER	North America	US	Central plains (North America)	1	1	0	0	tallgrass prairie	440	39.070856	-96.582821	-273	12.0750000554447	11.9333333019167	29.1768536307223	1031.29112295527	31.6000003814697	-9.30000019073486	40.9000005722046	22.0000001589457	-1.11666663487752	24.4833335876465	-1.11666663487752	889	134	21	51.043371788361	359	73	321	73	0.7608	1150	9.8307	Experimental (Full Factorial)	0	0	0	0	Control	2008	2008	2
566	596	konz.us	2009	21	3	Konza LTER	North America	US	Central plains (North America)	1	1	0	0	tallgrass prairie	440	39.070856	-96.582821	-273	12.0750000554447	11.9333333019167	29.1768536307223	1031.29112295527	31.6000003814697	-9.30000019073486	40.9000005722046	22.0000001589457	-1.11666663487752	24.4833335876465	-1.11666663487752	889	134	21	51.043371788361	359	73	321	73	0.7608	1150	9.8307	Experimental (Full Factorial)	0	0	0	0	Control	2008	2008	2
567	597	konz.us	2010	4	1	Konza LTER	North America	US	Central plains (North America)	1	1	0	0	tallgrass prairie	440	39.070856	-96.582821	-273	12.0750000554447	11.9333333019167	29.1768536307223	1031.29112295527	31.6000003814697	-9.30000019073486	40.9000005722046	22.0000001589457	-1.11666663487752	24.4833335876465	-1.11666663487752	889	134	21	51.043371788361	359	73	321	73	0.7608	1150	9.8307	Experimental (Full Factorial)	0	0	0	0	Control	2008	2008	3
568	598	konz.us	2010	18	2	Konza LTER	North America	US	Central plains (North America)	1	1	0	0	tallgrass prairie	440	39.070856	-96.582821	-273	12.0750000554447	11.9333333019167	29.1768536307223	1031.29112295527	31.6000003814697	-9.30000019073486	40.9000005722046	22.0000001589457	-1.11666663487752	24.4833335876465	-1.11666663487752	889	134	21	51.043371788361	359	73	321	73	0.7608	1150	9.8307	Experimental (Full Factorial)	0	0	0	0	Control	2008	2008	3
569	599	konz.us	2010	21	3	Konza LTER	North America	US	Central plains (North America)	1	1	0	0	tallgrass prairie	440	39.070856	-96.582821	-273	12.0750000554447	11.9333333019167	29.1768536307223	1031.29112295527	31.6000003814697	-9.30000019073486	40.9000005722046	22.0000001589457	-1.11666663487752	24.4833335876465	-1.11666663487752	889	134	21	51.043371788361	359	73	321	73	0.7608	1150	9.8307	Experimental (Full Factorial)	0	0	0	0	Control	2008	2008	3
570	600	konz.us	2011	4	1	Konza LTER	North America	US	Central plains (North America)	1	1	0	0	tallgrass prairie	440	39.070856	-96.582821	-273	12.0750000554447	11.9333333019167	29.1768536307223	1031.29112295527	31.6000003814697	-9.30000019073486	40.9000005722046	22.0000001589457	-1.11666663487752	24.4833335876465	-1.11666663487752	889	134	21	51.043371788361	359	73	321	73	0.7608	1150	9.8307	Experimental (Full Factorial)	0	0	0	0	Control	2008	2008	4
571	601	konz.us	2011	18	2	Konza LTER	North America	US	Central plains (North America)	1	1	0	0	tallgrass prairie	440	39.070856	-96.582821	-273	12.0750000554447	11.9333333019167	29.1768536307223	1031.29112295527	31.6000003814697	-9.30000019073486	40.9000005722046	22.0000001589457	-1.11666663487752	24.4833335876465	-1.11666663487752	889	134	21	51.043371788361	359	73	321	73	0.7608	1150	9.8307	Experimental (Full Factorial)	0	0	0	0	Control	2008	2008	4
572	602	konz.us	2011	21	3	Konza LTER	North America	US	Central plains (North America)	1	1	0	0	tallgrass prairie	440	39.070856	-96.582821	-273	12.0750000554447	11.9333333019167	29.1768536307223	1031.29112295527	31.6000003814697	-9.30000019073486	40.9000005722046	22.0000001589457	-1.11666663487752	24.4833335876465	-1.11666663487752	889	134	21	51.043371788361	359	73	321	73	0.7608	1150	9.8307	Experimental (Full Factorial)	0	0	0	0	Control	2008	2008	4
573	603	konz.us	2012	4	1	Konza LTER	North America	US	Central plains (North America)	1	1	0	0	tallgrass prairie	440	39.070856	-96.582821	-273	12.0750000554447	11.9333333019167	29.1768536307223	1031.29112295527	31.6000003814697	-9.30000019073486	40.9000005722046	22.0000001589457	-1.11666663487752	24.4833335876465	-1.11666663487752	889	134	21	51.043371788361	359	73	321	73	0.7608	1150	9.8307	Experimental (Full Factorial)	0	0	0	0	Control	2008	2008	5
574	604	konz.us	2012	18	2	Konza LTER	North America	US	Central plains (North America)	1	1	0	0	tallgrass prairie	440	39.070856	-96.582821	-273	12.0750000554447	11.9333333019167	29.1768536307223	1031.29112295527	31.6000003814697	-9.30000019073486	40.9000005722046	22.0000001589457	-1.11666663487752	24.4833335876465	-1.11666663487752	889	134	21	51.043371788361	359	73	321	73	0.7608	1150	9.8307	Experimental (Full Factorial)	0	0	0	0	Control	2008	2008	5
575	605	konz.us	2012	21	3	Konza LTER	North America	US	Central plains (North America)	1	1	0	0	tallgrass prairie	440	39.070856	-96.582821	-273	12.0750000554447	11.9333333019167	29.1768536307223	1031.29112295527	31.6000003814697	-9.30000019073486	40.9000005722046	22.0000001589457	-1.11666663487752	24.4833335876465	-1.11666663487752	889	134	21	51.043371788361	359	73	321	73	0.7608	1150	9.8307	Experimental (Full Factorial)	0	0	0	0	Control	2008	2008	5
576	609	konz.us	2014	4	1	Konza LTER	North America	US	Central plains (North America)	1	1	0	0	tallgrass prairie	440	39.070856	-96.582821	-273	12.0750000554447	11.9333333019167	29.1768536307223	1031.29112295527	31.6000003814697	-9.30000019073486	40.9000005722046	22.0000001589457	-1.11666663487752	24.4833335876465	-1.11666663487752	889	134	21	51.043371788361	359	73	321	73	0.7608	1150	9.8307	Experimental (Full Factorial)	0	0	0	0	Control	2008	2008	7
577	610	konz.us	2014	18	2	Konza LTER	North America	US	Central plains (North America)	1	1	0	0	tallgrass prairie	440	39.070856	-96.582821	-273	12.0750000554447	11.9333333019167	29.1768536307223	1031.29112295527	31.6000003814697	-9.30000019073486	40.9000005722046	22.0000001589457	-1.11666663487752	24.4833335876465	-1.11666663487752	889	134	21	51.043371788361	359	73	321	73	0.7608	1150	9.8307	Experimental (Full Factorial)	0	0	0	0	Control	2008	2008	7
578	611	konz.us	2014	21	3	Konza LTER	North America	US	Central plains (North America)	1	1	0	0	tallgrass prairie	440	39.070856	-96.582821	-273	12.0750000554447	11.9333333019167	29.1768536307223	1031.29112295527	31.6000003814697	-9.30000019073486	40.9000005722046	22.0000001589457	-1.11666663487752	24.4833335876465	-1.11666663487752	889	134	21	51.043371788361	359	73	321	73	0.7608	1150	9.8307	Experimental (Full Factorial)	0	0	0	0	Control	2008	2008	7
579	612	konz.us	2015	4	1	Konza LTER	North America	US	Central plains (North America)	1	1	0	0	tallgrass prairie	440	39.070856	-96.582821	-273	12.0750000554447	11.9333333019167	29.1768536307223	1031.29112295527	31.6000003814697	-9.30000019073486	40.9000005722046	22.0000001589457	-1.11666663487752	24.4833335876465	-1.11666663487752	889	134	21	51.043371788361	359	73	321	73	0.7608	1150	9.8307	Experimental (Full Factorial)	0	0	0	0	Control	2008	2008	8
580	613	konz.us	2015	18	2	Konza LTER	North America	US	Central plains (North America)	1	1	0	0	tallgrass prairie	440	39.070856	-96.582821	-273	12.0750000554447	11.9333333019167	29.1768536307223	1031.29112295527	31.6000003814697	-9.30000019073486	40.9000005722046	22.0000001589457	-1.11666663487752	24.4833335876465	-1.11666663487752	889	134	21	51.043371788361	359	73	321	73	0.7608	1150	9.8307	Experimental (Full Factorial)	0	0	0	0	Control	2008	2008	8
581	614	konz.us	2015	21	3	Konza LTER	North America	US	Central plains (North America)	1	1	0	0	tallgrass prairie	440	39.070856	-96.582821	-273	12.0750000554447	11.9333333019167	29.1768536307223	1031.29112295527	31.6000003814697	-9.30000019073486	40.9000005722046	22.0000001589457	-1.11666663487752	24.4833335876465	-1.11666663487752	889	134	21	51.043371788361	359	73	321	73	0.7608	1150	9.8307	Experimental (Full Factorial)	0	0	0	0	Control	2008	2008	8
582	615	lancaster.uk	2008	3	1	Lancaster	Europe	UK	Europe	1	0	1	0	mesic grassland	180	53.98562471	-2.628417566	723	8.00833334587514	7.01666668926676	37.522280229917	436.602758344046	17.2000007629395	-1.5	18.7000007629395	5.85000001390775	9.53333322207133	13.5833333333333	3.00000004967054	1522	170	85	25.3875071335594	503	270	323	424	2.2003	599	12.9586	Experimental (Full Factorial)	0	0	0	0	Control	2009	2009	0
583	616	lancaster.uk	2008	14	2	Lancaster	Europe	UK	Europe	1	0	1	0	mesic grassland	180	53.98562471	-2.628417566	723	8.00833334587514	7.01666668926676	37.522280229917	436.602758344046	17.2000007629395	-1.5	18.7000007629395	5.85000001390775	9.53333322207133	13.5833333333333	3.00000004967054	1522	170	85	25.3875071335594	503	270	323	424	2.2003	599	12.9586	Experimental (Full Factorial)	0	0	0	0	Control	2009	2009	0
584	617	lancaster.uk	2008	21	3	Lancaster	Europe	UK	Europe	1	0	1	0	mesic grassland	180	53.98562471	-2.628417566	723	8.00833334587514	7.01666668926676	37.522280229917	436.602758344046	17.2000007629395	-1.5	18.7000007629395	5.85000001390775	9.53333322207133	13.5833333333333	3.00000004967054	1522	170	85	25.3875071335594	503	270	323	424	2.2003	599	12.9586	Experimental (Full Factorial)	0	0	0	0	Control	2009	2009	0
585	618	lancaster.uk	2009	3	1	Lancaster	Europe	UK	Europe	1	0	1	0	mesic grassland	180	53.98562471	-2.628417566	723	8.00833334587514	7.01666668926676	37.522280229917	436.602758344046	17.2000007629395	-1.5	18.7000007629395	5.85000001390775	9.53333322207133	13.5833333333333	3.00000004967054	1522	170	85	25.3875071335594	503	270	323	424	2.2003	599	12.9586	Experimental (Full Factorial)	0	0	0	0	Control	2009	2009	1
586	619	lancaster.uk	2009	14	2	Lancaster	Europe	UK	Europe	1	0	1	0	mesic grassland	180	53.98562471	-2.628417566	723	8.00833334587514	7.01666668926676	37.522280229917	436.602758344046	17.2000007629395	-1.5	18.7000007629395	5.85000001390775	9.53333322207133	13.5833333333333	3.00000004967054	1522	170	85	25.3875071335594	503	270	323	424	2.2003	599	12.9586	Experimental (Full Factorial)	0	0	0	0	Control	2009	2009	1
587	620	lancaster.uk	2009	21	3	Lancaster	Europe	UK	Europe	1	0	1	0	mesic grassland	180	53.98562471	-2.628417566	723	8.00833334587514	7.01666668926676	37.522280229917	436.602758344046	17.2000007629395	-1.5	18.7000007629395	5.85000001390775	9.53333322207133	13.5833333333333	3.00000004967054	1522	170	85	25.3875071335594	503	270	323	424	2.2003	599	12.9586	Experimental (Full Factorial)	0	0	0	0	Control	2009	2009	1
588	621	lancaster.uk	2010	3	1	Lancaster	Europe	UK	Europe	1	0	1	0	mesic grassland	180	53.98562471	-2.628417566	723	8.00833334587514	7.01666668926676	37.522280229917	436.602758344046	17.2000007629395	-1.5	18.7000007629395	5.85000001390775	9.53333322207133	13.5833333333333	3.00000004967054	1522	170	85	25.3875071335594	503	270	323	424	2.2003	599	12.9586	Experimental (Full Factorial)	0	0	0	0	Control	2009	2009	2
589	622	lancaster.uk	2010	14	2	Lancaster	Europe	UK	Europe	1	0	1	0	mesic grassland	180	53.98562471	-2.628417566	723	8.00833334587514	7.01666668926676	37.522280229917	436.602758344046	17.2000007629395	-1.5	18.7000007629395	5.85000001390775	9.53333322207133	13.5833333333333	3.00000004967054	1522	170	85	25.3875071335594	503	270	323	424	2.2003	599	12.9586	Experimental (Full Factorial)	0	0	0	0	Control	2009	2009	2
590	623	lancaster.uk	2010	21	3	Lancaster	Europe	UK	Europe	1	0	1	0	mesic grassland	180	53.98562471	-2.628417566	723	8.00833334587514	7.01666668926676	37.522280229917	436.602758344046	17.2000007629395	-1.5	18.7000007629395	5.85000001390775	9.53333322207133	13.5833333333333	3.00000004967054	1522	170	85	25.3875071335594	503	270	323	424	2.2003	599	12.9586	Experimental (Full Factorial)	0	0	0	0	Control	2009	2009	2
591	624	lancaster.uk	2011	3	1	Lancaster	Europe	UK	Europe	1	0	1	0	mesic grassland	180	53.98562471	-2.628417566	723	8.00833334587514	7.01666668926676	37.522280229917	436.602758344046	17.2000007629395	-1.5	18.7000007629395	5.85000001390775	9.53333322207133	13.5833333333333	3.00000004967054	1522	170	85	25.3875071335594	503	270	323	424	2.2003	599	12.9586	Experimental (Full Factorial)	0	0	0	0	Control	2009	2009	3
592	625	lancaster.uk	2011	14	2	Lancaster	Europe	UK	Europe	1	0	1	0	mesic grassland	180	53.98562471	-2.628417566	723	8.00833334587514	7.01666668926676	37.522280229917	436.602758344046	17.2000007629395	-1.5	18.7000007629395	5.85000001390775	9.53333322207133	13.5833333333333	3.00000004967054	1522	170	85	25.3875071335594	503	270	323	424	2.2003	599	12.9586	Experimental (Full Factorial)	0	0	0	0	Control	2009	2009	3
593	626	lancaster.uk	2011	21	3	Lancaster	Europe	UK	Europe	1	0	1	0	mesic grassland	180	53.98562471	-2.628417566	723	8.00833334587514	7.01666668926676	37.522280229917	436.602758344046	17.2000007629395	-1.5	18.7000007629395	5.85000001390775	9.53333322207133	13.5833333333333	3.00000004967054	1522	170	85	25.3875071335594	503	270	323	424	2.2003	599	12.9586	Experimental (Full Factorial)	0	0	0	0	Control	2009	2009	3
594	633	lancaster.uk	2014	3	1	Lancaster	Europe	UK	Europe	1	0	1	0	mesic grassland	180	53.98562471	-2.628417566	723	8.00833334587514	7.01666668926676	37.522280229917	436.602758344046	17.2000007629395	-1.5	18.7000007629395	5.85000001390775	9.53333322207133	13.5833333333333	3.00000004967054	1522	170	85	25.3875071335594	503	270	323	424	2.2003	599	12.9586	Experimental (Full Factorial)	0	0	0	0	Control	2009	2009	6
595	634	lancaster.uk	2014	14	2	Lancaster	Europe	UK	Europe	1	0	1	0	mesic grassland	180	53.98562471	-2.628417566	723	8.00833334587514	7.01666668926676	37.522280229917	436.602758344046	17.2000007629395	-1.5	18.7000007629395	5.85000001390775	9.53333322207133	13.5833333333333	3.00000004967054	1522	170	85	25.3875071335594	503	270	323	424	2.2003	599	12.9586	Experimental (Full Factorial)	0	0	0	0	Control	2009	2009	6
596	635	lancaster.uk	2014	21	3	Lancaster	Europe	UK	Europe	1	0	1	0	mesic grassland	180	53.98562471	-2.628417566	723	8.00833334587514	7.01666668926676	37.522280229917	436.602758344046	17.2000007629395	-1.5	18.7000007629395	5.85000001390775	9.53333322207133	13.5833333333333	3.00000004967054	1522	170	85	25.3875071335594	503	270	323	424	2.2003	599	12.9586	Experimental (Full Factorial)	0	0	0	0	Control	2009	2009	6
597	636	lancaster.uk	2015	3	1	Lancaster	Europe	UK	Europe	1	0	1	0	mesic grassland	180	53.98562471	-2.628417566	723	8.00833334587514	7.01666668926676	37.522280229917	436.602758344046	17.2000007629395	-1.5	18.7000007629395	5.85000001390775	9.53333322207133	13.5833333333333	3.00000004967054	1522	170	85	25.3875071335594	503	270	323	424	2.2003	599	12.9586	Experimental (Full Factorial)	0	0	0	0	Control	2009	2009	7
598	637	lancaster.uk	2015	14	2	Lancaster	Europe	UK	Europe	1	0	1	0	mesic grassland	180	53.98562471	-2.628417566	723	8.00833334587514	7.01666668926676	37.522280229917	436.602758344046	17.2000007629395	-1.5	18.7000007629395	5.85000001390775	9.53333322207133	13.5833333333333	3.00000004967054	1522	170	85	25.3875071335594	503	270	323	424	2.2003	599	12.9586	Experimental (Full Factorial)	0	0	0	0	Control	2009	2009	7
599	638	lancaster.uk	2015	21	3	Lancaster	Europe	UK	Europe	1	0	1	0	mesic grassland	180	53.98562471	-2.628417566	723	8.00833334587514	7.01666668926676	37.522280229917	436.602758344046	17.2000007629395	-1.5	18.7000007629395	5.85000001390775	9.53333322207133	13.5833333333333	3.00000004967054	1522	170	85	25.3875071335594	503	270	323	424	2.2003	599	12.9586	Experimental (Full Factorial)	0	0	0	0	Control	2009	2009	7
600	639	lancaster.uk	2016	3	1	Lancaster	Europe	UK	Europe	1	0	1	0	mesic grassland	180	53.98562471	-2.628417566	723	8.00833334587514	7.01666668926676	37.522280229917	436.602758344046	17.2000007629395	-1.5	18.7000007629395	5.85000001390775	9.53333322207133	13.5833333333333	3.00000004967054	1522	170	85	25.3875071335594	503	270	323	424	2.2003	599	12.9586	Experimental (Full Factorial)	0	0	0	0	Control	2009	2009	8
601	640	lancaster.uk	2016	14	2	Lancaster	Europe	UK	Europe	1	0	1	0	mesic grassland	180	53.98562471	-2.628417566	723	8.00833334587514	7.01666668926676	37.522280229917	436.602758344046	17.2000007629395	-1.5	18.7000007629395	5.85000001390775	9.53333322207133	13.5833333333333	3.00000004967054	1522	170	85	25.3875071335594	503	270	323	424	2.2003	599	12.9586	Experimental (Full Factorial)	0	0	0	0	Control	2009	2009	8
602	641	lancaster.uk	2016	21	3	Lancaster	Europe	UK	Europe	1	0	1	0	mesic grassland	180	53.98562471	-2.628417566	723	8.00833334587514	7.01666668926676	37.522280229917	436.602758344046	17.2000007629395	-1.5	18.7000007629395	5.85000001390775	9.53333322207133	13.5833333333333	3.00000004967054	1522	170	85	25.3875071335594	503	270	323	424	2.2003	599	12.9586	Experimental (Full Factorial)	0	0	0	0	Control	2009	2009	8
603	642	look.us	2007	7	1	Lookout (Andrews LTER)	North America	US	Montane West (North America)	0	0	0	0	montane grassland	1500.492	44.20517707	-122.1284473	1078	6.89583333333333	8.90833330154419	41.4341092982206	490.373039532314	17.3999996185303	-4.09999990463257	21.4999995231628	2.53333322207133	13.0499999523163	13.6499999364217	2.29999993244807	1877	318	27	66.3147075582389	899	132	141	835	2.3085	820	2.8441	Experimental (Full Factorial)	0	0	0	0	Control	2008	2008	0
604	643	look.us	2007	17	2	Lookout (Andrews LTER)	North America	US	Montane West (North America)	0	0	0	0	montane grassland	1500.492	44.20517707	-122.1284473	1078	6.89583333333333	8.90833330154419	41.4341092982206	490.373039532314	17.3999996185303	-4.09999990463257	21.4999995231628	2.53333322207133	13.0499999523163	13.6499999364217	2.29999993244807	1877	318	27	66.3147075582389	899	132	141	835	2.3085	820	2.8441	Experimental (Full Factorial)	0	0	0	0	Control	2008	2008	0
605	644	look.us	2007	26	3	Lookout (Andrews LTER)	North America	US	Montane West (North America)	0	0	0	0	montane grassland	1500.492	44.20517707	-122.1284473	1078	6.89583333333333	8.90833330154419	41.4341092982206	490.373039532314	17.3999996185303	-4.09999990463257	21.4999995231628	2.53333322207133	13.0499999523163	13.6499999364217	2.29999993244807	1877	318	27	66.3147075582389	899	132	141	835	2.3085	820	2.8441	Experimental (Full Factorial)	0	0	0	0	Control	2008	2008	0
606	645	look.us	2008	7	1	Lookout (Andrews LTER)	North America	US	Montane West (North America)	0	0	0	0	montane grassland	1500.492	44.20517707	-122.1284473	1078	6.89583333333333	8.90833330154419	41.4341092982206	490.373039532314	17.3999996185303	-4.09999990463257	21.4999995231628	2.53333322207133	13.0499999523163	13.6499999364217	2.29999993244807	1877	318	27	66.3147075582389	899	132	141	835	2.3085	820	2.8441	Experimental (Full Factorial)	0	0	0	0	Control	2008	2008	1
607	646	look.us	2008	17	2	Lookout (Andrews LTER)	North America	US	Montane West (North America)	0	0	0	0	montane grassland	1500.492	44.20517707	-122.1284473	1078	6.89583333333333	8.90833330154419	41.4341092982206	490.373039532314	17.3999996185303	-4.09999990463257	21.4999995231628	2.53333322207133	13.0499999523163	13.6499999364217	2.29999993244807	1877	318	27	66.3147075582389	899	132	141	835	2.3085	820	2.8441	Experimental (Full Factorial)	0	0	0	0	Control	2008	2008	1
608	648	look.us	2009	7	1	Lookout (Andrews LTER)	North America	US	Montane West (North America)	0	0	0	0	montane grassland	1500.492	44.20517707	-122.1284473	1078	6.89583333333333	8.90833330154419	41.4341092982206	490.373039532314	17.3999996185303	-4.09999990463257	21.4999995231628	2.53333322207133	13.0499999523163	13.6499999364217	2.29999993244807	1877	318	27	66.3147075582389	899	132	141	835	2.3085	820	2.8441	Experimental (Full Factorial)	0	0	0	0	Control	2008	2008	2
609	649	look.us	2009	17	2	Lookout (Andrews LTER)	North America	US	Montane West (North America)	0	0	0	0	montane grassland	1500.492	44.20517707	-122.1284473	1078	6.89583333333333	8.90833330154419	41.4341092982206	490.373039532314	17.3999996185303	-4.09999990463257	21.4999995231628	2.53333322207133	13.0499999523163	13.6499999364217	2.29999993244807	1877	318	27	66.3147075582389	899	132	141	835	2.3085	820	2.8441	Experimental (Full Factorial)	0	0	0	0	Control	2008	2008	2
610	650	look.us	2009	26	3	Lookout (Andrews LTER)	North America	US	Montane West (North America)	0	0	0	0	montane grassland	1500.492	44.20517707	-122.1284473	1078	6.89583333333333	8.90833330154419	41.4341092982206	490.373039532314	17.3999996185303	-4.09999990463257	21.4999995231628	2.53333322207133	13.0499999523163	13.6499999364217	2.29999993244807	1877	318	27	66.3147075582389	899	132	141	835	2.3085	820	2.8441	Experimental (Full Factorial)	0	0	0	0	Control	2008	2008	2
611	651	look.us	2010	7	1	Lookout (Andrews LTER)	North America	US	Montane West (North America)	0	0	0	0	montane grassland	1500.492	44.20517707	-122.1284473	1078	6.89583333333333	8.90833330154419	41.4341092982206	490.373039532314	17.3999996185303	-4.09999990463257	21.4999995231628	2.53333322207133	13.0499999523163	13.6499999364217	2.29999993244807	1877	318	27	66.3147075582389	899	132	141	835	2.3085	820	2.8441	Experimental (Full Factorial)	0	0	0	0	Control	2008	2008	3
612	652	look.us	2010	17	2	Lookout (Andrews LTER)	North America	US	Montane West (North America)	0	0	0	0	montane grassland	1500.492	44.20517707	-122.1284473	1078	6.89583333333333	8.90833330154419	41.4341092982206	490.373039532314	17.3999996185303	-4.09999990463257	21.4999995231628	2.53333322207133	13.0499999523163	13.6499999364217	2.29999993244807	1877	318	27	66.3147075582389	899	132	141	835	2.3085	820	2.8441	Experimental (Full Factorial)	0	0	0	0	Control	2008	2008	3
613	653	look.us	2010	26	3	Lookout (Andrews LTER)	North America	US	Montane West (North America)	0	0	0	0	montane grassland	1500.492	44.20517707	-122.1284473	1078	6.89583333333333	8.90833330154419	41.4341092982206	490.373039532314	17.3999996185303	-4.09999990463257	21.4999995231628	2.53333322207133	13.0499999523163	13.6499999364217	2.29999993244807	1877	318	27	66.3147075582389	899	132	141	835	2.3085	820	2.8441	Experimental (Full Factorial)	0	0	0	0	Control	2008	2008	3
614	654	look.us	2011	7	1	Lookout (Andrews LTER)	North America	US	Montane West (North America)	0	0	0	0	montane grassland	1500.492	44.20517707	-122.1284473	1078	6.89583333333333	8.90833330154419	41.4341092982206	490.373039532314	17.3999996185303	-4.09999990463257	21.4999995231628	2.53333322207133	13.0499999523163	13.6499999364217	2.29999993244807	1877	318	27	66.3147075582389	899	132	141	835	2.3085	820	2.8441	Experimental (Full Factorial)	0	0	0	0	Control	2008	2008	4
615	655	look.us	2011	17	2	Lookout (Andrews LTER)	North America	US	Montane West (North America)	0	0	0	0	montane grassland	1500.492	44.20517707	-122.1284473	1078	6.89583333333333	8.90833330154419	41.4341092982206	490.373039532314	17.3999996185303	-4.09999990463257	21.4999995231628	2.53333322207133	13.0499999523163	13.6499999364217	2.29999993244807	1877	318	27	66.3147075582389	899	132	141	835	2.3085	820	2.8441	Experimental (Full Factorial)	0	0	0	0	Control	2008	2008	4
616	656	look.us	2011	26	3	Lookout (Andrews LTER)	North America	US	Montane West (North America)	0	0	0	0	montane grassland	1500.492	44.20517707	-122.1284473	1078	6.89583333333333	8.90833330154419	41.4341092982206	490.373039532314	17.3999996185303	-4.09999990463257	21.4999995231628	2.53333322207133	13.0499999523163	13.6499999364217	2.29999993244807	1877	318	27	66.3147075582389	899	132	141	835	2.3085	820	2.8441	Experimental (Full Factorial)	0	0	0	0	Control	2008	2008	4
617	657	look.us	2012	7	1	Lookout (Andrews LTER)	North America	US	Montane West (North America)	0	0	0	0	montane grassland	1500.492	44.20517707	-122.1284473	1078	6.89583333333333	8.90833330154419	41.4341092982206	490.373039532314	17.3999996185303	-4.09999990463257	21.4999995231628	2.53333322207133	13.0499999523163	13.6499999364217	2.29999993244807	1877	318	27	66.3147075582389	899	132	141	835	2.3085	820	2.8441	Experimental (Full Factorial)	0	0	0	0	Control	2008	2008	5
618	658	look.us	2012	17	2	Lookout (Andrews LTER)	North America	US	Montane West (North America)	0	0	0	0	montane grassland	1500.492	44.20517707	-122.1284473	1078	6.89583333333333	8.90833330154419	41.4341092982206	490.373039532314	17.3999996185303	-4.09999990463257	21.4999995231628	2.53333322207133	13.0499999523163	13.6499999364217	2.29999993244807	1877	318	27	66.3147075582389	899	132	141	835	2.3085	820	2.8441	Experimental (Full Factorial)	0	0	0	0	Control	2008	2008	5
619	659	look.us	2012	26	3	Lookout (Andrews LTER)	North America	US	Montane West (North America)	0	0	0	0	montane grassland	1500.492	44.20517707	-122.1284473	1078	6.89583333333333	8.90833330154419	41.4341092982206	490.373039532314	17.3999996185303	-4.09999990463257	21.4999995231628	2.53333322207133	13.0499999523163	13.6499999364217	2.29999993244807	1877	318	27	66.3147075582389	899	132	141	835	2.3085	820	2.8441	Experimental (Full Factorial)	0	0	0	0	Control	2008	2008	5
620	660	look.us	2013	7	1	Lookout (Andrews LTER)	North America	US	Montane West (North America)	0	0	0	0	montane grassland	1500.492	44.20517707	-122.1284473	1078	6.89583333333333	8.90833330154419	41.4341092982206	490.373039532314	17.3999996185303	-4.09999990463257	21.4999995231628	2.53333322207133	13.0499999523163	13.6499999364217	2.29999993244807	1877	318	27	66.3147075582389	899	132	141	835	2.3085	820	2.8441	Experimental (Full Factorial)	0	0	0	0	Control	2008	2008	6
621	661	look.us	2013	17	2	Lookout (Andrews LTER)	North America	US	Montane West (North America)	0	0	0	0	montane grassland	1500.492	44.20517707	-122.1284473	1078	6.89583333333333	8.90833330154419	41.4341092982206	490.373039532314	17.3999996185303	-4.09999990463257	21.4999995231628	2.53333322207133	13.0499999523163	13.6499999364217	2.29999993244807	1877	318	27	66.3147075582389	899	132	141	835	2.3085	820	2.8441	Experimental (Full Factorial)	0	0	0	0	Control	2008	2008	6
622	662	look.us	2013	26	3	Lookout (Andrews LTER)	North America	US	Montane West (North America)	0	0	0	0	montane grassland	1500.492	44.20517707	-122.1284473	1078	6.89583333333333	8.90833330154419	41.4341092982206	490.373039532314	17.3999996185303	-4.09999990463257	21.4999995231628	2.53333322207133	13.0499999523163	13.6499999364217	2.29999993244807	1877	318	27	66.3147075582389	899	132	141	835	2.3085	820	2.8441	Experimental (Full Factorial)	0	0	0	0	Control	2008	2008	6
623	663	look.us	2014	7	1	Lookout (Andrews LTER)	North America	US	Montane West (North America)	0	0	0	0	montane grassland	1500.492	44.20517707	-122.1284473	1078	6.89583333333333	8.90833330154419	41.4341092982206	490.373039532314	17.3999996185303	-4.09999990463257	21.4999995231628	2.53333322207133	13.0499999523163	13.6499999364217	2.29999993244807	1877	318	27	66.3147075582389	899	132	141	835	2.3085	820	2.8441	Experimental (Full Factorial)	0	0	0	0	Control	2008	2008	7
624	664	look.us	2014	17	2	Lookout (Andrews LTER)	North America	US	Montane West (North America)	0	0	0	0	montane grassland	1500.492	44.20517707	-122.1284473	1078	6.89583333333333	8.90833330154419	41.4341092982206	490.373039532314	17.3999996185303	-4.09999990463257	21.4999995231628	2.53333322207133	13.0499999523163	13.6499999364217	2.29999993244807	1877	318	27	66.3147075582389	899	132	141	835	2.3085	820	2.8441	Experimental (Full Factorial)	0	0	0	0	Control	2008	2008	7
625	665	look.us	2014	26	3	Lookout (Andrews LTER)	North America	US	Montane West (North America)	0	0	0	0	montane grassland	1500.492	44.20517707	-122.1284473	1078	6.89583333333333	8.90833330154419	41.4341092982206	490.373039532314	17.3999996185303	-4.09999990463257	21.4999995231628	2.53333322207133	13.0499999523163	13.6499999364217	2.29999993244807	1877	318	27	66.3147075582389	899	132	141	835	2.3085	820	2.8441	Experimental (Full Factorial)	0	0	0	0	Control	2008	2008	7
626	666	look.us	2015	7	1	Lookout (Andrews LTER)	North America	US	Montane West (North America)	0	0	0	0	montane grassland	1500.492	44.20517707	-122.1284473	1078	6.89583333333333	8.90833330154419	41.4341092982206	490.373039532314	17.3999996185303	-4.09999990463257	21.4999995231628	2.53333322207133	13.0499999523163	13.6499999364217	2.29999993244807	1877	318	27	66.3147075582389	899	132	141	835	2.3085	820	2.8441	Experimental (Full Factorial)	0	0	0	0	Control	2008	2008	8
627	667	look.us	2015	17	2	Lookout (Andrews LTER)	North America	US	Montane West (North America)	0	0	0	0	montane grassland	1500.492	44.20517707	-122.1284473	1078	6.89583333333333	8.90833330154419	41.4341092982206	490.373039532314	17.3999996185303	-4.09999990463257	21.4999995231628	2.53333322207133	13.0499999523163	13.6499999364217	2.29999993244807	1877	318	27	66.3147075582389	899	132	141	835	2.3085	820	2.8441	Experimental (Full Factorial)	0	0	0	0	Control	2008	2008	8
628	668	look.us	2015	26	3	Lookout (Andrews LTER)	North America	US	Montane West (North America)	0	0	0	0	montane grassland	1500.492	44.20517707	-122.1284473	1078	6.89583333333333	8.90833330154419	41.4341092982206	490.373039532314	17.3999996185303	-4.09999990463257	21.4999995231628	2.53333322207133	13.0499999523163	13.6499999364217	2.29999993244807	1877	318	27	66.3147075582389	899	132	141	835	2.3085	820	2.8441	Experimental (Full Factorial)	0	0	0	0	Control	2008	2008	8
629	669	look.us	2016	7	1	Lookout (Andrews LTER)	North America	US	Montane West (North America)	0	0	0	0	montane grassland	1500.492	44.20517707	-122.1284473	1078	6.89583333333333	8.90833330154419	41.4341092982206	490.373039532314	17.3999996185303	-4.09999990463257	21.4999995231628	2.53333322207133	13.0499999523163	13.6499999364217	2.29999993244807	1877	318	27	66.3147075582389	899	132	141	835	2.3085	820	2.8441	Experimental (Full Factorial)	0	0	0	0	Control	2008	2008	9
630	670	look.us	2016	17	2	Lookout (Andrews LTER)	North America	US	Montane West (North America)	0	0	0	0	montane grassland	1500.492	44.20517707	-122.1284473	1078	6.89583333333333	8.90833330154419	41.4341092982206	490.373039532314	17.3999996185303	-4.09999990463257	21.4999995231628	2.53333322207133	13.0499999523163	13.6499999364217	2.29999993244807	1877	318	27	66.3147075582389	899	132	141	835	2.3085	820	2.8441	Experimental (Full Factorial)	0	0	0	0	Control	2008	2008	9
631	671	look.us	2016	26	3	Lookout (Andrews LTER)	North America	US	Montane West (North America)	0	0	0	0	montane grassland	1500.492	44.20517707	-122.1284473	1078	6.89583333333333	8.90833330154419	41.4341092982206	490.373039532314	17.3999996185303	-4.09999990463257	21.4999995231628	2.53333322207133	13.0499999523163	13.6499999364217	2.29999993244807	1877	318	27	66.3147075582389	899	132	141	835	2.3085	820	2.8441	Experimental (Full Factorial)	0	0	0	0	Control	2008	2008	9
632	672	look.us	2017	7	1	Lookout (Andrews LTER)	North America	US	Montane West (North America)	0	0	0	0	montane grassland	1500.492	44.20517707	-122.1284473	1078	6.89583333333333	8.90833330154419	41.4341092982206	490.373039532314	17.3999996185303	-4.09999990463257	21.4999995231628	2.53333322207133	13.0499999523163	13.6499999364217	2.29999993244807	1877	318	27	66.3147075582389	899	132	141	835	2.3085	820	2.8441	Experimental (Full Factorial)	0	0	0	0	Control	2008	2008	10
633	673	look.us	2017	17	2	Lookout (Andrews LTER)	North America	US	Montane West (North America)	0	0	0	0	montane grassland	1500.492	44.20517707	-122.1284473	1078	6.89583333333333	8.90833330154419	41.4341092982206	490.373039532314	17.3999996185303	-4.09999990463257	21.4999995231628	2.53333322207133	13.0499999523163	13.6499999364217	2.29999993244807	1877	318	27	66.3147075582389	899	132	141	835	2.3085	820	2.8441	Experimental (Full Factorial)	0	0	0	0	Control	2008	2008	10
634	674	look.us	2017	26	3	Lookout (Andrews LTER)	North America	US	Montane West (North America)	0	0	0	0	montane grassland	1500.492	44.20517707	-122.1284473	1078	6.89583333333333	8.90833330154419	41.4341092982206	490.373039532314	17.3999996185303	-4.09999990463257	21.4999995231628	2.53333322207133	13.0499999523163	13.6499999364217	2.29999993244807	1877	318	27	66.3147075582389	899	132	141	835	2.3085	820	2.8441	Experimental (Full Factorial)	0	0	0	0	Control	2008	2008	10
635	675	marc.ar	2011	1	1	Mar Chiquita	South America	AR	South America	0	0	0	0	grassland	6	-37.71516	-57.42451	-278	14.3166667620341	10.0500001907349	44.0789469143691	464.925875980041	25.2000007629395	2.40000009536743	22.800000667572	19.866666952769	9.36666663487752	20.0000003178914	8.65000009536743	907	97	49	19.9002146913271	275	169	269	172	0.7508	1116	3.1964	Experimental (Full Factorial)	0	0	0	0	Control	2012	2012	0
636	680	marc.ar	2011	19	2	Mar Chiquita	South America	AR	South America	0	0	0	0	grassland	6	-37.71516	-57.42451	-278	14.3166667620341	10.0500001907349	44.0789469143691	464.925875980041	25.2000007629395	2.40000009536743	22.800000667572	19.866666952769	9.36666663487752	20.0000003178914	8.65000009536743	907	97	49	19.9002146913271	275	169	269	172	0.7508	1116	3.1964	Experimental (Full Factorial)	0	0	0	0	Control	2012	2012	0
637	681	marc.ar	2011	21	3	Mar Chiquita	South America	AR	South America	0	0	0	0	grassland	6	-37.71516	-57.42451	-278	14.3166667620341	10.0500001907349	44.0789469143691	464.925875980041	25.2000007629395	2.40000009536743	22.800000667572	19.866666952769	9.36666663487752	20.0000003178914	8.65000009536743	907	97	49	19.9002146913271	275	169	269	172	0.7508	1116	3.1964	Experimental (Full Factorial)	0	0	0	0	Control	2012	2012	0
638	682	marc.ar	2012	1	1	Mar Chiquita	South America	AR	South America	0	0	0	0	grassland	6	-37.71516	-57.42451	-278	14.3166667620341	10.0500001907349	44.0789469143691	464.925875980041	25.2000007629395	2.40000009536743	22.800000667572	19.866666952769	9.36666663487752	20.0000003178914	8.65000009536743	907	97	49	19.9002146913271	275	169	269	172	0.7508	1116	3.1964	Experimental (Full Factorial)	0	0	0	0	Control	2012	2012	1
639	687	marc.ar	2012	19	2	Mar Chiquita	South America	AR	South America	0	0	0	0	grassland	6	-37.71516	-57.42451	-278	14.3166667620341	10.0500001907349	44.0789469143691	464.925875980041	25.2000007629395	2.40000009536743	22.800000667572	19.866666952769	9.36666663487752	20.0000003178914	8.65000009536743	907	97	49	19.9002146913271	275	169	269	172	0.7508	1116	3.1964	Experimental (Full Factorial)	0	0	0	0	Control	2012	2012	1
640	688	marc.ar	2012	21	3	Mar Chiquita	South America	AR	South America	0	0	0	0	grassland	6	-37.71516	-57.42451	-278	14.3166667620341	10.0500001907349	44.0789469143691	464.925875980041	25.2000007629395	2.40000009536743	22.800000667572	19.866666952769	9.36666663487752	20.0000003178914	8.65000009536743	907	97	49	19.9002146913271	275	169	269	172	0.7508	1116	3.1964	Experimental (Full Factorial)	0	0	0	0	Control	2012	2012	1
641	689	marc.ar	2013	1	1	Mar Chiquita	South America	AR	South America	0	0	0	0	grassland	6	-37.71516	-57.42451	-278	14.3166667620341	10.0500001907349	44.0789469143691	464.925875980041	25.2000007629395	2.40000009536743	22.800000667572	19.866666952769	9.36666663487752	20.0000003178914	8.65000009536743	907	97	49	19.9002146913271	275	169	269	172	0.7508	1116	3.1964	Experimental (Full Factorial)	0	0	0	0	Control	2012	2012	2
642	694	marc.ar	2013	19	2	Mar Chiquita	South America	AR	South America	0	0	0	0	grassland	6	-37.71516	-57.42451	-278	14.3166667620341	10.0500001907349	44.0789469143691	464.925875980041	25.2000007629395	2.40000009536743	22.800000667572	19.866666952769	9.36666663487752	20.0000003178914	8.65000009536743	907	97	49	19.9002146913271	275	169	269	172	0.7508	1116	3.1964	Experimental (Full Factorial)	0	0	0	0	Control	2012	2012	2
643	695	marc.ar	2013	21	3	Mar Chiquita	South America	AR	South America	0	0	0	0	grassland	6	-37.71516	-57.42451	-278	14.3166667620341	10.0500001907349	44.0789469143691	464.925875980041	25.2000007629395	2.40000009536743	22.800000667572	19.866666952769	9.36666663487752	20.0000003178914	8.65000009536743	907	97	49	19.9002146913271	275	169	269	172	0.7508	1116	3.1964	Experimental (Full Factorial)	0	0	0	0	Control	2012	2012	2
644	696	marc.ar	2014	1	1	Mar Chiquita	South America	AR	South America	0	0	0	0	grassland	6	-37.71516	-57.42451	-278	14.3166667620341	10.0500001907349	44.0789469143691	464.925875980041	25.2000007629395	2.40000009536743	22.800000667572	19.866666952769	9.36666663487752	20.0000003178914	8.65000009536743	907	97	49	19.9002146913271	275	169	269	172	0.7508	1116	3.1964	Experimental (Full Factorial)	0	0	0	0	Control	2012	2012	3
645	701	marc.ar	2014	19	2	Mar Chiquita	South America	AR	South America	0	0	0	0	grassland	6	-37.71516	-57.42451	-278	14.3166667620341	10.0500001907349	44.0789469143691	464.925875980041	25.2000007629395	2.40000009536743	22.800000667572	19.866666952769	9.36666663487752	20.0000003178914	8.65000009536743	907	97	49	19.9002146913271	275	169	269	172	0.7508	1116	3.1964	Experimental (Full Factorial)	0	0	0	0	Control	2012	2012	3
646	702	marc.ar	2014	21	3	Mar Chiquita	South America	AR	South America	0	0	0	0	grassland	6	-37.71516	-57.42451	-278	14.3166667620341	10.0500001907349	44.0789469143691	464.925875980041	25.2000007629395	2.40000009536743	22.800000667572	19.866666952769	9.36666663487752	20.0000003178914	8.65000009536743	907	97	49	19.9002146913271	275	169	269	172	0.7508	1116	3.1964	Experimental (Full Factorial)	0	0	0	0	Control	2012	2012	3
647	703	marc.ar	2015	1	1	Mar Chiquita	South America	AR	South America	0	0	0	0	grassland	6	-37.71516	-57.42451	-278	14.3166667620341	10.0500001907349	44.0789469143691	464.925875980041	25.2000007629395	2.40000009536743	22.800000667572	19.866666952769	9.36666663487752	20.0000003178914	8.65000009536743	907	97	49	19.9002146913271	275	169	269	172	0.7508	1116	3.1964	Experimental (Full Factorial)	0	0	0	0	Control	2012	2012	4
648	708	marc.ar	2015	19	2	Mar Chiquita	South America	AR	South America	0	0	0	0	grassland	6	-37.71516	-57.42451	-278	14.3166667620341	10.0500001907349	44.0789469143691	464.925875980041	25.2000007629395	2.40000009536743	22.800000667572	19.866666952769	9.36666663487752	20.0000003178914	8.65000009536743	907	97	49	19.9002146913271	275	169	269	172	0.7508	1116	3.1964	Experimental (Full Factorial)	0	0	0	0	Control	2012	2012	4
649	709	marc.ar	2015	21	3	Mar Chiquita	South America	AR	South America	0	0	0	0	grassland	6	-37.71516	-57.42451	-278	14.3166667620341	10.0500001907349	44.0789469143691	464.925875980041	25.2000007629395	2.40000009536743	22.800000667572	19.866666952769	9.36666663487752	20.0000003178914	8.65000009536743	907	97	49	19.9002146913271	275	169	269	172	0.7508	1116	3.1964	Experimental (Full Factorial)	0	0	0	0	Control	2012	2012	4
650	710	marc.ar	2016	1	1	Mar Chiquita	South America	AR	South America	0	0	0	0	grassland	6	-37.71516	-57.42451	-278	14.3166667620341	10.0500001907349	44.0789469143691	464.925875980041	25.2000007629395	2.40000009536743	22.800000667572	19.866666952769	9.36666663487752	20.0000003178914	8.65000009536743	907	97	49	19.9002146913271	275	169	269	172	0.7508	1116	3.1964	Experimental (Full Factorial)	0	0	0	0	Control	2012	2012	5
651	711	marc.ar	2016	19	2	Mar Chiquita	South America	AR	South America	0	0	0	0	grassland	6	-37.71516	-57.42451	-278	14.3166667620341	10.0500001907349	44.0789469143691	464.925875980041	25.2000007629395	2.40000009536743	22.800000667572	19.866666952769	9.36666663487752	20.0000003178914	8.65000009536743	907	97	49	19.9002146913271	275	169	269	172	0.7508	1116	3.1964	Experimental (Full Factorial)	0	0	0	0	Control	2012	2012	5
652	712	marc.ar	2016	21	3	Mar Chiquita	South America	AR	South America	0	0	0	0	grassland	6	-37.71516	-57.42451	-278	14.3166667620341	10.0500001907349	44.0789469143691	464.925875980041	25.2000007629395	2.40000009536743	22.800000667572	19.866666952769	9.36666663487752	20.0000003178914	8.65000009536743	907	97	49	19.9002146913271	275	169	269	172	0.7508	1116	3.1964	Experimental (Full Factorial)	0	0	0	0	Control	2012	2012	5
653	713	mcla.us	2007	9	1	Mclaughlin UCNRS	North America	US	Pacific Coast (North America)	0	0	0	0	annual grassland	641.801	38.86427212	-122.4064063	-448	13.9708334129925	14.2250003175189	47.259136107069	615.59452221168	29.2000007629395	-0.899999976158142	30.1000007390976	7.8666667987903	21.6166664759318	21.8999999364217	7.18333330626289	936	194	2	90.9023901042423	503	14	23	503	0.6615	1315	3.3584	Experimental (Full Factorial)	0	0	0	0	Control	2008	2008	0
654	714	mcla.us	2007	16	2	Mclaughlin UCNRS	North America	US	Pacific Coast (North America)	0	0	0	0	annual grassland	641.801	38.86427212	-122.4064063	-448	13.9708334129925	14.2250003175189	47.259136107069	615.59452221168	29.2000007629395	-0.899999976158142	30.1000007390976	7.8666667987903	21.6166664759318	21.8999999364217	7.18333330626289	936	194	2	90.9023901042423	503	14	23	503	0.6615	1315	3.3584	Experimental (Full Factorial)	0	0	0	0	Control	2008	2008	0
655	715	mcla.us	2007	22	3	Mclaughlin UCNRS	North America	US	Pacific Coast (North America)	0	0	0	0	annual grassland	641.801	38.86427212	-122.4064063	-448	13.9708334129925	14.2250003175189	47.259136107069	615.59452221168	29.2000007629395	-0.899999976158142	30.1000007390976	7.8666667987903	21.6166664759318	21.8999999364217	7.18333330626289	936	194	2	90.9023901042423	503	14	23	503	0.6615	1315	3.3584	Experimental (Full Factorial)	0	0	0	0	Control	2008	2008	0
656	716	mcla.us	2008	9	1	Mclaughlin UCNRS	North America	US	Pacific Coast (North America)	0	0	0	0	annual grassland	641.801	38.86427212	-122.4064063	-448	13.9708334129925	14.2250003175189	47.259136107069	615.59452221168	29.2000007629395	-0.899999976158142	30.1000007390976	7.8666667987903	21.6166664759318	21.8999999364217	7.18333330626289	936	194	2	90.9023901042423	503	14	23	503	0.6615	1315	3.3584	Experimental (Full Factorial)	0	0	0	0	Control	2008	2008	1
657	717	mcla.us	2008	16	2	Mclaughlin UCNRS	North America	US	Pacific Coast (North America)	0	0	0	0	annual grassland	641.801	38.86427212	-122.4064063	-448	13.9708334129925	14.2250003175189	47.259136107069	615.59452221168	29.2000007629395	-0.899999976158142	30.1000007390976	7.8666667987903	21.6166664759318	21.8999999364217	7.18333330626289	936	194	2	90.9023901042423	503	14	23	503	0.6615	1315	3.3584	Experimental (Full Factorial)	0	0	0	0	Control	2008	2008	1
658	718	mcla.us	2008	22	3	Mclaughlin UCNRS	North America	US	Pacific Coast (North America)	0	0	0	0	annual grassland	641.801	38.86427212	-122.4064063	-448	13.9708334129925	14.2250003175189	47.259136107069	615.59452221168	29.2000007629395	-0.899999976158142	30.1000007390976	7.8666667987903	21.6166664759318	21.8999999364217	7.18333330626289	936	194	2	90.9023901042423	503	14	23	503	0.6615	1315	3.3584	Experimental (Full Factorial)	0	0	0	0	Control	2008	2008	1
659	719	mcla.us	2009	9	1	Mclaughlin UCNRS	North America	US	Pacific Coast (North America)	0	0	0	0	annual grassland	641.801	38.86427212	-122.4064063	-448	13.9708334129925	14.2250003175189	47.259136107069	615.59452221168	29.2000007629395	-0.899999976158142	30.1000007390976	7.8666667987903	21.6166664759318	21.8999999364217	7.18333330626289	936	194	2	90.9023901042423	503	14	23	503	0.6615	1315	3.3584	Experimental (Full Factorial)	0	0	0	0	Control	2008	2008	2
660	720	mcla.us	2009	16	2	Mclaughlin UCNRS	North America	US	Pacific Coast (North America)	0	0	0	0	annual grassland	641.801	38.86427212	-122.4064063	-448	13.9708334129925	14.2250003175189	47.259136107069	615.59452221168	29.2000007629395	-0.899999976158142	30.1000007390976	7.8666667987903	21.6166664759318	21.8999999364217	7.18333330626289	936	194	2	90.9023901042423	503	14	23	503	0.6615	1315	3.3584	Experimental (Full Factorial)	0	0	0	0	Control	2008	2008	2
661	721	mcla.us	2009	22	3	Mclaughlin UCNRS	North America	US	Pacific Coast (North America)	0	0	0	0	annual grassland	641.801	38.86427212	-122.4064063	-448	13.9708334129925	14.2250003175189	47.259136107069	615.59452221168	29.2000007629395	-0.899999976158142	30.1000007390976	7.8666667987903	21.6166664759318	21.8999999364217	7.18333330626289	936	194	2	90.9023901042423	503	14	23	503	0.6615	1315	3.3584	Experimental (Full Factorial)	0	0	0	0	Control	2008	2008	2
662	722	mcla.us	2010	9	1	Mclaughlin UCNRS	North America	US	Pacific Coast (North America)	0	0	0	0	annual grassland	641.801	38.86427212	-122.4064063	-448	13.9708334129925	14.2250003175189	47.259136107069	615.59452221168	29.2000007629395	-0.899999976158142	30.1000007390976	7.8666667987903	21.6166664759318	21.8999999364217	7.18333330626289	936	194	2	90.9023901042423	503	14	23	503	0.6615	1315	3.3584	Experimental (Full Factorial)	0	0	0	0	Control	2008	2008	3
663	723	mcla.us	2010	16	2	Mclaughlin UCNRS	North America	US	Pacific Coast (North America)	0	0	0	0	annual grassland	641.801	38.86427212	-122.4064063	-448	13.9708334129925	14.2250003175189	47.259136107069	615.59452221168	29.2000007629395	-0.899999976158142	30.1000007390976	7.8666667987903	21.6166664759318	21.8999999364217	7.18333330626289	936	194	2	90.9023901042423	503	14	23	503	0.6615	1315	3.3584	Experimental (Full Factorial)	0	0	0	0	Control	2008	2008	3
664	724	mcla.us	2010	22	3	Mclaughlin UCNRS	North America	US	Pacific Coast (North America)	0	0	0	0	annual grassland	641.801	38.86427212	-122.4064063	-448	13.9708334129925	14.2250003175189	47.259136107069	615.59452221168	29.2000007629395	-0.899999976158142	30.1000007390976	7.8666667987903	21.6166664759318	21.8999999364217	7.18333330626289	936	194	2	90.9023901042423	503	14	23	503	0.6615	1315	3.3584	Experimental (Full Factorial)	0	0	0	0	Control	2008	2008	3
665	725	mcla.us	2011	9	1	Mclaughlin UCNRS	North America	US	Pacific Coast (North America)	0	0	0	0	annual grassland	641.801	38.86427212	-122.4064063	-448	13.9708334129925	14.2250003175189	47.259136107069	615.59452221168	29.2000007629395	-0.899999976158142	30.1000007390976	7.8666667987903	21.6166664759318	21.8999999364217	7.18333330626289	936	194	2	90.9023901042423	503	14	23	503	0.6615	1315	3.3584	Experimental (Full Factorial)	0	0	0	0	Control	2008	2008	4
666	726	mcla.us	2011	16	2	Mclaughlin UCNRS	North America	US	Pacific Coast (North America)	0	0	0	0	annual grassland	641.801	38.86427212	-122.4064063	-448	13.9708334129925	14.2250003175189	47.259136107069	615.59452221168	29.2000007629395	-0.899999976158142	30.1000007390976	7.8666667987903	21.6166664759318	21.8999999364217	7.18333330626289	936	194	2	90.9023901042423	503	14	23	503	0.6615	1315	3.3584	Experimental (Full Factorial)	0	0	0	0	Control	2008	2008	4
667	727	mcla.us	2011	22	3	Mclaughlin UCNRS	North America	US	Pacific Coast (North America)	0	0	0	0	annual grassland	641.801	38.86427212	-122.4064063	-448	13.9708334129925	14.2250003175189	47.259136107069	615.59452221168	29.2000007629395	-0.899999976158142	30.1000007390976	7.8666667987903	21.6166664759318	21.8999999364217	7.18333330626289	936	194	2	90.9023901042423	503	14	23	503	0.6615	1315	3.3584	Experimental (Full Factorial)	0	0	0	0	Control	2008	2008	4
668	728	mcla.us	2012	9	1	Mclaughlin UCNRS	North America	US	Pacific Coast (North America)	0	0	0	0	annual grassland	641.801	38.86427212	-122.4064063	-448	13.9708334129925	14.2250003175189	47.259136107069	615.59452221168	29.2000007629395	-0.899999976158142	30.1000007390976	7.8666667987903	21.6166664759318	21.8999999364217	7.18333330626289	936	194	2	90.9023901042423	503	14	23	503	0.6615	1315	3.3584	Experimental (Full Factorial)	0	0	0	0	Control	2008	2008	5
669	729	mcla.us	2012	16	2	Mclaughlin UCNRS	North America	US	Pacific Coast (North America)	0	0	0	0	annual grassland	641.801	38.86427212	-122.4064063	-448	13.9708334129925	14.2250003175189	47.259136107069	615.59452221168	29.2000007629395	-0.899999976158142	30.1000007390976	7.8666667987903	21.6166664759318	21.8999999364217	7.18333330626289	936	194	2	90.9023901042423	503	14	23	503	0.6615	1315	3.3584	Experimental (Full Factorial)	0	0	0	0	Control	2008	2008	5
670	730	mcla.us	2012	22	3	Mclaughlin UCNRS	North America	US	Pacific Coast (North America)	0	0	0	0	annual grassland	641.801	38.86427212	-122.4064063	-448	13.9708334129925	14.2250003175189	47.259136107069	615.59452221168	29.2000007629395	-0.899999976158142	30.1000007390976	7.8666667987903	21.6166664759318	21.8999999364217	7.18333330626289	936	194	2	90.9023901042423	503	14	23	503	0.6615	1315	3.3584	Experimental (Full Factorial)	0	0	0	0	Control	2008	2008	5
671	731	mcla.us	2013	9	1	Mclaughlin UCNRS	North America	US	Pacific Coast (North America)	0	0	0	0	annual grassland	641.801	38.86427212	-122.4064063	-448	13.9708334129925	14.2250003175189	47.259136107069	615.59452221168	29.2000007629395	-0.899999976158142	30.1000007390976	7.8666667987903	21.6166664759318	21.8999999364217	7.18333330626289	936	194	2	90.9023901042423	503	14	23	503	0.6615	1315	3.3584	Experimental (Full Factorial)	0	0	0	0	Control	2008	2008	6
672	732	mcla.us	2013	16	2	Mclaughlin UCNRS	North America	US	Pacific Coast (North America)	0	0	0	0	annual grassland	641.801	38.86427212	-122.4064063	-448	13.9708334129925	14.2250003175189	47.259136107069	615.59452221168	29.2000007629395	-0.899999976158142	30.1000007390976	7.8666667987903	21.6166664759318	21.8999999364217	7.18333330626289	936	194	2	90.9023901042423	503	14	23	503	0.6615	1315	3.3584	Experimental (Full Factorial)	0	0	0	0	Control	2008	2008	6
673	733	mcla.us	2013	22	3	Mclaughlin UCNRS	North America	US	Pacific Coast (North America)	0	0	0	0	annual grassland	641.801	38.86427212	-122.4064063	-448	13.9708334129925	14.2250003175189	47.259136107069	615.59452221168	29.2000007629395	-0.899999976158142	30.1000007390976	7.8666667987903	21.6166664759318	21.8999999364217	7.18333330626289	936	194	2	90.9023901042423	503	14	23	503	0.6615	1315	3.3584	Experimental (Full Factorial)	0	0	0	0	Control	2008	2008	6
674	734	mcla.us	2014	9	1	Mclaughlin UCNRS	North America	US	Pacific Coast (North America)	0	0	0	0	annual grassland	641.801	38.86427212	-122.4064063	-448	13.9708334129925	14.2250003175189	47.259136107069	615.59452221168	29.2000007629395	-0.899999976158142	30.1000007390976	7.8666667987903	21.6166664759318	21.8999999364217	7.18333330626289	936	194	2	90.9023901042423	503	14	23	503	0.6615	1315	3.3584	Experimental (Full Factorial)	0	0	0	0	Control	2008	2008	7
675	735	mcla.us	2014	16	2	Mclaughlin UCNRS	North America	US	Pacific Coast (North America)	0	0	0	0	annual grassland	641.801	38.86427212	-122.4064063	-448	13.9708334129925	14.2250003175189	47.259136107069	615.59452221168	29.2000007629395	-0.899999976158142	30.1000007390976	7.8666667987903	21.6166664759318	21.8999999364217	7.18333330626289	936	194	2	90.9023901042423	503	14	23	503	0.6615	1315	3.3584	Experimental (Full Factorial)	0	0	0	0	Control	2008	2008	7
676	736	mcla.us	2014	22	3	Mclaughlin UCNRS	North America	US	Pacific Coast (North America)	0	0	0	0	annual grassland	641.801	38.86427212	-122.4064063	-448	13.9708334129925	14.2250003175189	47.259136107069	615.59452221168	29.2000007629395	-0.899999976158142	30.1000007390976	7.8666667987903	21.6166664759318	21.8999999364217	7.18333330626289	936	194	2	90.9023901042423	503	14	23	503	0.6615	1315	3.3584	Experimental (Full Factorial)	0	0	0	0	Control	2008	2008	7
677	737	mcla.us	2015	9	1	Mclaughlin UCNRS	North America	US	Pacific Coast (North America)	0	0	0	0	annual grassland	641.801	38.86427212	-122.4064063	-448	13.9708334129925	14.2250003175189	47.259136107069	615.59452221168	29.2000007629395	-0.899999976158142	30.1000007390976	7.8666667987903	21.6166664759318	21.8999999364217	7.18333330626289	936	194	2	90.9023901042423	503	14	23	503	0.6615	1315	3.3584	Experimental (Full Factorial)	0	0	0	0	Control	2008	2008	8
678	738	mcla.us	2015	16	2	Mclaughlin UCNRS	North America	US	Pacific Coast (North America)	0	0	0	0	annual grassland	641.801	38.86427212	-122.4064063	-448	13.9708334129925	14.2250003175189	47.259136107069	615.59452221168	29.2000007629395	-0.899999976158142	30.1000007390976	7.8666667987903	21.6166664759318	21.8999999364217	7.18333330626289	936	194	2	90.9023901042423	503	14	23	503	0.6615	1315	3.3584	Experimental (Full Factorial)	0	0	0	0	Control	2008	2008	8
679	739	mcla.us	2015	22	3	Mclaughlin UCNRS	North America	US	Pacific Coast (North America)	0	0	0	0	annual grassland	641.801	38.86427212	-122.4064063	-448	13.9708334129925	14.2250003175189	47.259136107069	615.59452221168	29.2000007629395	-0.899999976158142	30.1000007390976	7.8666667987903	21.6166664759318	21.8999999364217	7.18333330626289	936	194	2	90.9023901042423	503	14	23	503	0.6615	1315	3.3584	Experimental (Full Factorial)	0	0	0	0	Control	2008	2008	8
680	740	mcla.us	2016	9	1	Mclaughlin UCNRS	North America	US	Pacific Coast (North America)	0	0	0	0	annual grassland	641.801	38.86427212	-122.4064063	-448	13.9708334129925	14.2250003175189	47.259136107069	615.59452221168	29.2000007629395	-0.899999976158142	30.1000007390976	7.8666667987903	21.6166664759318	21.8999999364217	7.18333330626289	936	194	2	90.9023901042423	503	14	23	503	0.6615	1315	3.3584	Experimental (Full Factorial)	0	0	0	0	Control	2008	2008	9
681	741	mcla.us	2016	16	2	Mclaughlin UCNRS	North America	US	Pacific Coast (North America)	0	0	0	0	annual grassland	641.801	38.86427212	-122.4064063	-448	13.9708334129925	14.2250003175189	47.259136107069	615.59452221168	29.2000007629395	-0.899999976158142	30.1000007390976	7.8666667987903	21.6166664759318	21.8999999364217	7.18333330626289	936	194	2	90.9023901042423	503	14	23	503	0.6615	1315	3.3584	Experimental (Full Factorial)	0	0	0	0	Control	2008	2008	9
682	742	mcla.us	2016	22	3	Mclaughlin UCNRS	North America	US	Pacific Coast (North America)	0	0	0	0	annual grassland	641.801	38.86427212	-122.4064063	-448	13.9708334129925	14.2250003175189	47.259136107069	615.59452221168	29.2000007629395	-0.899999976158142	30.1000007390976	7.8666667987903	21.6166664759318	21.8999999364217	7.18333330626289	936	194	2	90.9023901042423	503	14	23	503	0.6615	1315	3.3584	Experimental (Full Factorial)	0	0	0	0	Control	2008	2008	9
683	743	mcla.us	2017	9	1	Mclaughlin UCNRS	North America	US	Pacific Coast (North America)	0	0	0	0	annual grassland	641.801	38.86427212	-122.4064063	-448	13.9708334129925	14.2250003175189	47.259136107069	615.59452221168	29.2000007629395	-0.899999976158142	30.1000007390976	7.8666667987903	21.6166664759318	21.8999999364217	7.18333330626289	936	194	2	90.9023901042423	503	14	23	503	0.6615	1315	3.3584	Experimental (Full Factorial)	0	0	0	0	Control	2008	2008	10
684	744	mcla.us	2017	16	2	Mclaughlin UCNRS	North America	US	Pacific Coast (North America)	0	0	0	0	annual grassland	641.801	38.86427212	-122.4064063	-448	13.9708334129925	14.2250003175189	47.259136107069	615.59452221168	29.2000007629395	-0.899999976158142	30.1000007390976	7.8666667987903	21.6166664759318	21.8999999364217	7.18333330626289	936	194	2	90.9023901042423	503	14	23	503	0.6615	1315	3.3584	Experimental (Full Factorial)	0	0	0	0	Control	2008	2008	10
685	745	mcla.us	2017	22	3	Mclaughlin UCNRS	North America	US	Pacific Coast (North America)	0	0	0	0	annual grassland	641.801	38.86427212	-122.4064063	-448	13.9708334129925	14.2250003175189	47.259136107069	615.59452221168	29.2000007629395	-0.899999976158142	30.1000007390976	7.8666667987903	21.6166664759318	21.8999999364217	7.18333330626289	936	194	2	90.9023901042423	503	14	23	503	0.6615	1315	3.3584	Experimental (Full Factorial)	0	0	0	0	Control	2008	2008	10
686	746	mtca.au	2008	8	1	Mt. Caroline	Australia	AU	Australia	0	0	0	0	savanna	285	-31.782138	117.610853	-1175	17.7458333472411	12.9249999721845	46.6606496387544	534.328204293213	31	3.29999995231628	27.7000000476837	12.6000000238419	22.6833333969116	24.3666667938232	11.4333333571752	324	51	11	50.6680784557401	140	42	42	138	0.2186	1505	1.0662	Experimental (Full Factorial)	0	0	0	0	Control	2009	2009	0
687	747	mtca.au	2008	16	2	Mt. Caroline	Australia	AU	Australia	0	0	0	0	savanna	285	-31.782138	117.610853	-1175	17.7458333472411	12.9249999721845	46.6606496387544	534.328204293213	31	3.29999995231628	27.7000000476837	12.6000000238419	22.6833333969116	24.3666667938232	11.4333333571752	324	51	11	50.6680784557401	140	42	42	138	0.2186	1505	1.0662	Experimental (Full Factorial)	0	0	0	0	Control	2009	2009	0
688	748	mtca.au	2008	27	3	Mt. Caroline	Australia	AU	Australia	0	0	0	0	savanna	285	-31.782138	117.610853	-1175	17.7458333472411	12.9249999721845	46.6606496387544	534.328204293213	31	3.29999995231628	27.7000000476837	12.6000000238419	22.6833333969116	24.3666667938232	11.4333333571752	324	51	11	50.6680784557401	140	42	42	138	0.2186	1505	1.0662	Experimental (Full Factorial)	0	0	0	0	Control	2009	2009	0
689	749	mtca.au	2008	38	4	Mt. Caroline	Australia	AU	Australia	0	0	0	0	savanna	285	-31.782138	117.610853	-1175	17.7458333472411	12.9249999721845	46.6606496387544	534.328204293213	31	3.29999995231628	27.7000000476837	12.6000000238419	22.6833333969116	24.3666667938232	11.4333333571752	324	51	11	50.6680784557401	140	42	42	138	0.2186	1505	1.0662	Experimental (Full Factorial)	0	0	0	0	Control	2009	2009	0
690	750	mtca.au	2009	8	1	Mt. Caroline	Australia	AU	Australia	0	0	0	0	savanna	285	-31.782138	117.610853	-1175	17.7458333472411	12.9249999721845	46.6606496387544	534.328204293213	31	3.29999995231628	27.7000000476837	12.6000000238419	22.6833333969116	24.3666667938232	11.4333333571752	324	51	11	50.6680784557401	140	42	42	138	0.2186	1505	1.0662	Experimental (Full Factorial)	0	0	0	0	Control	2009	2009	1
691	751	mtca.au	2009	16	2	Mt. Caroline	Australia	AU	Australia	0	0	0	0	savanna	285	-31.782138	117.610853	-1175	17.7458333472411	12.9249999721845	46.6606496387544	534.328204293213	31	3.29999995231628	27.7000000476837	12.6000000238419	22.6833333969116	24.3666667938232	11.4333333571752	324	51	11	50.6680784557401	140	42	42	138	0.2186	1505	1.0662	Experimental (Full Factorial)	0	0	0	0	Control	2009	2009	1
692	752	mtca.au	2009	27	3	Mt. Caroline	Australia	AU	Australia	0	0	0	0	savanna	285	-31.782138	117.610853	-1175	17.7458333472411	12.9249999721845	46.6606496387544	534.328204293213	31	3.29999995231628	27.7000000476837	12.6000000238419	22.6833333969116	24.3666667938232	11.4333333571752	324	51	11	50.6680784557401	140	42	42	138	0.2186	1505	1.0662	Experimental (Full Factorial)	0	0	0	0	Control	2009	2009	1
693	753	mtca.au	2009	38	4	Mt. Caroline	Australia	AU	Australia	0	0	0	0	savanna	285	-31.782138	117.610853	-1175	17.7458333472411	12.9249999721845	46.6606496387544	534.328204293213	31	3.29999995231628	27.7000000476837	12.6000000238419	22.6833333969116	24.3666667938232	11.4333333571752	324	51	11	50.6680784557401	140	42	42	138	0.2186	1505	1.0662	Experimental (Full Factorial)	0	0	0	0	Control	2009	2009	1
694	754	mtca.au	2010	8	1	Mt. Caroline	Australia	AU	Australia	0	0	0	0	savanna	285	-31.782138	117.610853	-1175	17.7458333472411	12.9249999721845	46.6606496387544	534.328204293213	31	3.29999995231628	27.7000000476837	12.6000000238419	22.6833333969116	24.3666667938232	11.4333333571752	324	51	11	50.6680784557401	140	42	42	138	0.2186	1505	1.0662	Experimental (Full Factorial)	0	0	0	0	Control	2009	2009	2
695	755	mtca.au	2010	16	2	Mt. Caroline	Australia	AU	Australia	0	0	0	0	savanna	285	-31.782138	117.610853	-1175	17.7458333472411	12.9249999721845	46.6606496387544	534.328204293213	31	3.29999995231628	27.7000000476837	12.6000000238419	22.6833333969116	24.3666667938232	11.4333333571752	324	51	11	50.6680784557401	140	42	42	138	0.2186	1505	1.0662	Experimental (Full Factorial)	0	0	0	0	Control	2009	2009	2
696	756	mtca.au	2010	27	3	Mt. Caroline	Australia	AU	Australia	0	0	0	0	savanna	285	-31.782138	117.610853	-1175	17.7458333472411	12.9249999721845	46.6606496387544	534.328204293213	31	3.29999995231628	27.7000000476837	12.6000000238419	22.6833333969116	24.3666667938232	11.4333333571752	324	51	11	50.6680784557401	140	42	42	138	0.2186	1505	1.0662	Experimental (Full Factorial)	0	0	0	0	Control	2009	2009	2
697	757	mtca.au	2010	38	4	Mt. Caroline	Australia	AU	Australia	0	0	0	0	savanna	285	-31.782138	117.610853	-1175	17.7458333472411	12.9249999721845	46.6606496387544	534.328204293213	31	3.29999995231628	27.7000000476837	12.6000000238419	22.6833333969116	24.3666667938232	11.4333333571752	324	51	11	50.6680784557401	140	42	42	138	0.2186	1505	1.0662	Experimental (Full Factorial)	0	0	0	0	Control	2009	2009	2
698	758	mtca.au	2011	8	1	Mt. Caroline	Australia	AU	Australia	0	0	0	0	savanna	285	-31.782138	117.610853	-1175	17.7458333472411	12.9249999721845	46.6606496387544	534.328204293213	31	3.29999995231628	27.7000000476837	12.6000000238419	22.6833333969116	24.3666667938232	11.4333333571752	324	51	11	50.6680784557401	140	42	42	138	0.2186	1505	1.0662	Experimental (Full Factorial)	0	0	0	0	Control	2009	2009	3
699	759	mtca.au	2011	16	2	Mt. Caroline	Australia	AU	Australia	0	0	0	0	savanna	285	-31.782138	117.610853	-1175	17.7458333472411	12.9249999721845	46.6606496387544	534.328204293213	31	3.29999995231628	27.7000000476837	12.6000000238419	22.6833333969116	24.3666667938232	11.4333333571752	324	51	11	50.6680784557401	140	42	42	138	0.2186	1505	1.0662	Experimental (Full Factorial)	0	0	0	0	Control	2009	2009	3
700	760	mtca.au	2011	27	3	Mt. Caroline	Australia	AU	Australia	0	0	0	0	savanna	285	-31.782138	117.610853	-1175	17.7458333472411	12.9249999721845	46.6606496387544	534.328204293213	31	3.29999995231628	27.7000000476837	12.6000000238419	22.6833333969116	24.3666667938232	11.4333333571752	324	51	11	50.6680784557401	140	42	42	138	0.2186	1505	1.0662	Experimental (Full Factorial)	0	0	0	0	Control	2009	2009	3
701	761	mtca.au	2011	38	4	Mt. Caroline	Australia	AU	Australia	0	0	0	0	savanna	285	-31.782138	117.610853	-1175	17.7458333472411	12.9249999721845	46.6606496387544	534.328204293213	31	3.29999995231628	27.7000000476837	12.6000000238419	22.6833333969116	24.3666667938232	11.4333333571752	324	51	11	50.6680784557401	140	42	42	138	0.2186	1505	1.0662	Experimental (Full Factorial)	0	0	0	0	Control	2009	2009	3
702	762	mtca.au	2012	8	1	Mt. Caroline	Australia	AU	Australia	0	0	0	0	savanna	285	-31.782138	117.610853	-1175	17.7458333472411	12.9249999721845	46.6606496387544	534.328204293213	31	3.29999995231628	27.7000000476837	12.6000000238419	22.6833333969116	24.3666667938232	11.4333333571752	324	51	11	50.6680784557401	140	42	42	138	0.2186	1505	1.0662	Experimental (Full Factorial)	0	0	0	0	Control	2009	2009	4
703	763	mtca.au	2012	16	2	Mt. Caroline	Australia	AU	Australia	0	0	0	0	savanna	285	-31.782138	117.610853	-1175	17.7458333472411	12.9249999721845	46.6606496387544	534.328204293213	31	3.29999995231628	27.7000000476837	12.6000000238419	22.6833333969116	24.3666667938232	11.4333333571752	324	51	11	50.6680784557401	140	42	42	138	0.2186	1505	1.0662	Experimental (Full Factorial)	0	0	0	0	Control	2009	2009	4
704	764	mtca.au	2012	27	3	Mt. Caroline	Australia	AU	Australia	0	0	0	0	savanna	285	-31.782138	117.610853	-1175	17.7458333472411	12.9249999721845	46.6606496387544	534.328204293213	31	3.29999995231628	27.7000000476837	12.6000000238419	22.6833333969116	24.3666667938232	11.4333333571752	324	51	11	50.6680784557401	140	42	42	138	0.2186	1505	1.0662	Experimental (Full Factorial)	0	0	0	0	Control	2009	2009	4
705	765	mtca.au	2012	38	4	Mt. Caroline	Australia	AU	Australia	0	0	0	0	savanna	285	-31.782138	117.610853	-1175	17.7458333472411	12.9249999721845	46.6606496387544	534.328204293213	31	3.29999995231628	27.7000000476837	12.6000000238419	22.6833333969116	24.3666667938232	11.4333333571752	324	51	11	50.6680784557401	140	42	42	138	0.2186	1505	1.0662	Experimental (Full Factorial)	0	0	0	0	Control	2009	2009	4
706	766	mtca.au	2013	8	1	Mt. Caroline	Australia	AU	Australia	0	0	0	0	savanna	285	-31.782138	117.610853	-1175	17.7458333472411	12.9249999721845	46.6606496387544	534.328204293213	31	3.29999995231628	27.7000000476837	12.6000000238419	22.6833333969116	24.3666667938232	11.4333333571752	324	51	11	50.6680784557401	140	42	42	138	0.2186	1505	1.0662	Experimental (Full Factorial)	0	0	0	0	Control	2009	2009	5
707	767	mtca.au	2013	16	2	Mt. Caroline	Australia	AU	Australia	0	0	0	0	savanna	285	-31.782138	117.610853	-1175	17.7458333472411	12.9249999721845	46.6606496387544	534.328204293213	31	3.29999995231628	27.7000000476837	12.6000000238419	22.6833333969116	24.3666667938232	11.4333333571752	324	51	11	50.6680784557401	140	42	42	138	0.2186	1505	1.0662	Experimental (Full Factorial)	0	0	0	0	Control	2009	2009	5
708	768	mtca.au	2013	27	3	Mt. Caroline	Australia	AU	Australia	0	0	0	0	savanna	285	-31.782138	117.610853	-1175	17.7458333472411	12.9249999721845	46.6606496387544	534.328204293213	31	3.29999995231628	27.7000000476837	12.6000000238419	22.6833333969116	24.3666667938232	11.4333333571752	324	51	11	50.6680784557401	140	42	42	138	0.2186	1505	1.0662	Experimental (Full Factorial)	0	0	0	0	Control	2009	2009	5
709	769	mtca.au	2013	38	4	Mt. Caroline	Australia	AU	Australia	0	0	0	0	savanna	285	-31.782138	117.610853	-1175	17.7458333472411	12.9249999721845	46.6606496387544	534.328204293213	31	3.29999995231628	27.7000000476837	12.6000000238419	22.6833333969116	24.3666667938232	11.4333333571752	324	51	11	50.6680784557401	140	42	42	138	0.2186	1505	1.0662	Experimental (Full Factorial)	0	0	0	0	Control	2009	2009	5
710	770	mtca.au	2014	8	1	Mt. Caroline	Australia	AU	Australia	0	0	0	0	savanna	285	-31.782138	117.610853	-1175	17.7458333472411	12.9249999721845	46.6606496387544	534.328204293213	31	3.29999995231628	27.7000000476837	12.6000000238419	22.6833333969116	24.3666667938232	11.4333333571752	324	51	11	50.6680784557401	140	42	42	138	0.2186	1505	1.0662	Experimental (Full Factorial)	0	0	0	0	Control	2009	2009	6
711	771	mtca.au	2014	16	2	Mt. Caroline	Australia	AU	Australia	0	0	0	0	savanna	285	-31.782138	117.610853	-1175	17.7458333472411	12.9249999721845	46.6606496387544	534.328204293213	31	3.29999995231628	27.7000000476837	12.6000000238419	22.6833333969116	24.3666667938232	11.4333333571752	324	51	11	50.6680784557401	140	42	42	138	0.2186	1505	1.0662	Experimental (Full Factorial)	0	0	0	0	Control	2009	2009	6
712	772	mtca.au	2014	27	3	Mt. Caroline	Australia	AU	Australia	0	0	0	0	savanna	285	-31.782138	117.610853	-1175	17.7458333472411	12.9249999721845	46.6606496387544	534.328204293213	31	3.29999995231628	27.7000000476837	12.6000000238419	22.6833333969116	24.3666667938232	11.4333333571752	324	51	11	50.6680784557401	140	42	42	138	0.2186	1505	1.0662	Experimental (Full Factorial)	0	0	0	0	Control	2009	2009	6
713	773	mtca.au	2014	38	4	Mt. Caroline	Australia	AU	Australia	0	0	0	0	savanna	285	-31.782138	117.610853	-1175	17.7458333472411	12.9249999721845	46.6606496387544	534.328204293213	31	3.29999995231628	27.7000000476837	12.6000000238419	22.6833333969116	24.3666667938232	11.4333333571752	324	51	11	50.6680784557401	140	42	42	138	0.2186	1505	1.0662	Experimental (Full Factorial)	0	0	0	0	Control	2009	2009	6
714	774	mtca.au	2015	8	1	Mt. Caroline	Australia	AU	Australia	0	0	0	0	savanna	285	-31.782138	117.610853	-1175	17.7458333472411	12.9249999721845	46.6606496387544	534.328204293213	31	3.29999995231628	27.7000000476837	12.6000000238419	22.6833333969116	24.3666667938232	11.4333333571752	324	51	11	50.6680784557401	140	42	42	138	0.2186	1505	1.0662	Experimental (Full Factorial)	0	0	0	0	Control	2009	2009	7
715	775	mtca.au	2015	16	2	Mt. Caroline	Australia	AU	Australia	0	0	0	0	savanna	285	-31.782138	117.610853	-1175	17.7458333472411	12.9249999721845	46.6606496387544	534.328204293213	31	3.29999995231628	27.7000000476837	12.6000000238419	22.6833333969116	24.3666667938232	11.4333333571752	324	51	11	50.6680784557401	140	42	42	138	0.2186	1505	1.0662	Experimental (Full Factorial)	0	0	0	0	Control	2009	2009	7
716	776	mtca.au	2015	27	3	Mt. Caroline	Australia	AU	Australia	0	0	0	0	savanna	285	-31.782138	117.610853	-1175	17.7458333472411	12.9249999721845	46.6606496387544	534.328204293213	31	3.29999995231628	27.7000000476837	12.6000000238419	22.6833333969116	24.3666667938232	11.4333333571752	324	51	11	50.6680784557401	140	42	42	138	0.2186	1505	1.0662	Experimental (Full Factorial)	0	0	0	0	Control	2009	2009	7
717	777	mtca.au	2015	38	4	Mt. Caroline	Australia	AU	Australia	0	0	0	0	savanna	285	-31.782138	117.610853	-1175	17.7458333472411	12.9249999721845	46.6606496387544	534.328204293213	31	3.29999995231628	27.7000000476837	12.6000000238419	22.6833333969116	24.3666667938232	11.4333333571752	324	51	11	50.6680784557401	140	42	42	138	0.2186	1505	1.0662	Experimental (Full Factorial)	0	0	0	0	Control	2009	2009	7
718	778	mtca.au	2016	8	1	Mt. Caroline	Australia	AU	Australia	0	0	0	0	savanna	285	-31.782138	117.610853	-1175	17.7458333472411	12.9249999721845	46.6606496387544	534.328204293213	31	3.29999995231628	27.7000000476837	12.6000000238419	22.6833333969116	24.3666667938232	11.4333333571752	324	51	11	50.6680784557401	140	42	42	138	0.2186	1505	1.0662	Experimental (Full Factorial)	0	0	0	0	Control	2009	2009	8
719	779	mtca.au	2016	16	2	Mt. Caroline	Australia	AU	Australia	0	0	0	0	savanna	285	-31.782138	117.610853	-1175	17.7458333472411	12.9249999721845	46.6606496387544	534.328204293213	31	3.29999995231628	27.7000000476837	12.6000000238419	22.6833333969116	24.3666667938232	11.4333333571752	324	51	11	50.6680784557401	140	42	42	138	0.2186	1505	1.0662	Experimental (Full Factorial)	0	0	0	0	Control	2009	2009	8
720	780	mtca.au	2016	27	3	Mt. Caroline	Australia	AU	Australia	0	0	0	0	savanna	285	-31.782138	117.610853	-1175	17.7458333472411	12.9249999721845	46.6606496387544	534.328204293213	31	3.29999995231628	27.7000000476837	12.6000000238419	22.6833333969116	24.3666667938232	11.4333333571752	324	51	11	50.6680784557401	140	42	42	138	0.2186	1505	1.0662	Experimental (Full Factorial)	0	0	0	0	Control	2009	2009	8
721	781	mtca.au	2016	38	4	Mt. Caroline	Australia	AU	Australia	0	0	0	0	savanna	285	-31.782138	117.610853	-1175	17.7458333472411	12.9249999721845	46.6606496387544	534.328204293213	31	3.29999995231628	27.7000000476837	12.6000000238419	22.6833333969116	24.3666667938232	11.4333333571752	324	51	11	50.6680784557401	140	42	42	138	0.2186	1505	1.0662	Experimental (Full Factorial)	0	0	0	0	Control	2009	2009	8
722	782	pape.de	2007	8	1	Papenburg	Europe	DE	Europe	0	0	0	1	old field	0.5	53.086	7.4728	117	9.12083328608423	7.60833309404552	32.936507036607	574.378953686267	20	-3.09999990463257	23.0999999046326	16.2666668891907	4.84999992822607	16.2666668891907	2.26666662096977	788	81	45	17.249505921778	222	155	222	185	1.1756	666	35.3189	Experimental (Full Factorial)	0	0	0	0	Control	2008	2008	0
723	783	pape.de	2008	8	1	Papenburg	Europe	DE	Europe	0	0	0	1	old field	0.5	53.086	7.4728	117	9.12083328608423	7.60833309404552	32.936507036607	574.378953686267	20	-3.09999990463257	23.0999999046326	16.2666668891907	4.84999992822607	16.2666668891907	2.26666662096977	788	81	45	17.249505921778	222	155	222	185	1.1756	666	35.3189	Experimental (Full Factorial)	0	0	0	0	Control	2008	2008	1
724	784	pape.de	2009	8	1	Papenburg	Europe	DE	Europe	0	0	0	1	old field	0.5	53.086	7.4728	117	9.12083328608423	7.60833309404552	32.936507036607	574.378953686267	20	-3.09999990463257	23.0999999046326	16.2666668891907	4.84999992822607	16.2666668891907	2.26666662096977	788	81	45	17.249505921778	222	155	222	185	1.1756	666	35.3189	Experimental (Full Factorial)	0	0	0	0	Control	2008	2008	2
725	785	pape.de	2010	8	1	Papenburg	Europe	DE	Europe	0	0	0	1	old field	0.5	53.086	7.4728	117	9.12083328608423	7.60833309404552	32.936507036607	574.378953686267	20	-3.09999990463257	23.0999999046326	16.2666668891907	4.84999992822607	16.2666668891907	2.26666662096977	788	81	45	17.249505921778	222	155	222	185	1.1756	666	35.3189	Experimental (Full Factorial)	0	0	0	0	Control	2008	2008	3
726	786	pape.de	2011	8	1	Papenburg	Europe	DE	Europe	0	0	0	1	old field	0.5	53.086	7.4728	117	9.12083328608423	7.60833309404552	32.936507036607	574.378953686267	20	-3.09999990463257	23.0999999046326	16.2666668891907	4.84999992822607	16.2666668891907	2.26666662096977	788	81	45	17.249505921778	222	155	222	185	1.1756	666	35.3189	Experimental (Full Factorial)	0	0	0	0	Control	2008	2008	4
727	787	pape.de	2012	8	1	Papenburg	Europe	DE	Europe	0	0	0	1	old field	0.5	53.086	7.4728	117	9.12083328608423	7.60833309404552	32.936507036607	574.378953686267	20	-3.09999990463257	23.0999999046326	16.2666668891907	4.84999992822607	16.2666668891907	2.26666662096977	788	81	45	17.249505921778	222	155	222	185	1.1756	666	35.3189	Experimental (Full Factorial)	0	0	0	0	Control	2008	2008	5
728	788	pape.de	2013	8	1	Papenburg	Europe	DE	Europe	0	0	0	1	old field	0.5	53.086	7.4728	117	9.12083328608423	7.60833309404552	32.936507036607	574.378953686267	20	-3.09999990463257	23.0999999046326	16.2666668891907	4.84999992822607	16.2666668891907	2.26666662096977	788	81	45	17.249505921778	222	155	222	185	1.1756	666	35.3189	Experimental (Full Factorial)	0	0	0	0	Control	2008	2008	6
729	792	rook.uk	2008	3	1	Rookery (Silwood Park)	Europe	UK	Europe	0	0	0	0	mesic grassland	60	51.406	-0.644	-14	10.1291666614513	7.75833324839671	38.4075903329311	470.866980686258	20	-0.200000002980232	20.2000000029802	7.75000003973643	6.45000003526608	16.1499999364217	4.75000013411045	685	70	42	16.8281457642969	207	148	149	184	0.9819	720	12.9586	Experimental (Full Factorial)	0	0	0	0	Control	2008	2008	1
730	793	rook.uk	2008	13	2	Rookery (Silwood Park)	Europe	UK	Europe	0	0	0	0	mesic grassland	60	51.406	-0.644	-14	10.1291666614513	7.75833324839671	38.4075903329311	470.866980686258	20	-0.200000002980232	20.2000000029802	7.75000003973643	6.45000003526608	16.1499999364217	4.75000013411045	685	70	42	16.8281457642969	207	148	149	184	0.9819	720	12.9586	Experimental (Full Factorial)	0	0	0	0	Control	2008	2008	1
731	794	rook.uk	2008	23	3	Rookery (Silwood Park)	Europe	UK	Europe	0	0	0	0	mesic grassland	60	51.406	-0.644	-14	10.1291666614513	7.75833324839671	38.4075903329311	470.866980686258	20	-0.200000002980232	20.2000000029802	7.75000003973643	6.45000003526608	16.1499999364217	4.75000013411045	685	70	42	16.8281457642969	207	148	149	184	0.9819	720	12.9586	Experimental (Full Factorial)	0	0	0	0	Control	2008	2008	1
732	795	rook.uk	2009	3	1	Rookery (Silwood Park)	Europe	UK	Europe	0	0	0	0	mesic grassland	60	51.406	-0.644	-14	10.1291666614513	7.75833324839671	38.4075903329311	470.866980686258	20	-0.200000002980232	20.2000000029802	7.75000003973643	6.45000003526608	16.1499999364217	4.75000013411045	685	70	42	16.8281457642969	207	148	149	184	0.9819	720	12.9586	Experimental (Full Factorial)	0	0	0	0	Control	2008	2008	2
733	796	rook.uk	2009	13	2	Rookery (Silwood Park)	Europe	UK	Europe	0	0	0	0	mesic grassland	60	51.406	-0.644	-14	10.1291666614513	7.75833324839671	38.4075903329311	470.866980686258	20	-0.200000002980232	20.2000000029802	7.75000003973643	6.45000003526608	16.1499999364217	4.75000013411045	685	70	42	16.8281457642969	207	148	149	184	0.9819	720	12.9586	Experimental (Full Factorial)	0	0	0	0	Control	2008	2008	2
734	797	rook.uk	2009	23	3	Rookery (Silwood Park)	Europe	UK	Europe	0	0	0	0	mesic grassland	60	51.406	-0.644	-14	10.1291666614513	7.75833324839671	38.4075903329311	470.866980686258	20	-0.200000002980232	20.2000000029802	7.75000003973643	6.45000003526608	16.1499999364217	4.75000013411045	685	70	42	16.8281457642969	207	148	149	184	0.9819	720	12.9586	Experimental (Full Factorial)	0	0	0	0	Control	2008	2008	2
735	798	rook.uk	2010	3	1	Rookery (Silwood Park)	Europe	UK	Europe	0	0	0	0	mesic grassland	60	51.406	-0.644	-14	10.1291666614513	7.75833324839671	38.4075903329311	470.866980686258	20	-0.200000002980232	20.2000000029802	7.75000003973643	6.45000003526608	16.1499999364217	4.75000013411045	685	70	42	16.8281457642969	207	148	149	184	0.9819	720	12.9586	Experimental (Full Factorial)	0	0	0	0	Control	2008	2008	3
736	799	rook.uk	2010	13	2	Rookery (Silwood Park)	Europe	UK	Europe	0	0	0	0	mesic grassland	60	51.406	-0.644	-14	10.1291666614513	7.75833324839671	38.4075903329311	470.866980686258	20	-0.200000002980232	20.2000000029802	7.75000003973643	6.45000003526608	16.1499999364217	4.75000013411045	685	70	42	16.8281457642969	207	148	149	184	0.9819	720	12.9586	Experimental (Full Factorial)	0	0	0	0	Control	2008	2008	3
737	800	rook.uk	2010	23	3	Rookery (Silwood Park)	Europe	UK	Europe	0	0	0	0	mesic grassland	60	51.406	-0.644	-14	10.1291666614513	7.75833324839671	38.4075903329311	470.866980686258	20	-0.200000002980232	20.2000000029802	7.75000003973643	6.45000003526608	16.1499999364217	4.75000013411045	685	70	42	16.8281457642969	207	148	149	184	0.9819	720	12.9586	Experimental (Full Factorial)	0	0	0	0	Control	2008	2008	3
738	801	rook.uk	2011	3	1	Rookery (Silwood Park)	Europe	UK	Europe	0	0	0	0	mesic grassland	60	51.406	-0.644	-14	10.1291666614513	7.75833324839671	38.4075903329311	470.866980686258	20	-0.200000002980232	20.2000000029802	7.75000003973643	6.45000003526608	16.1499999364217	4.75000013411045	685	70	42	16.8281457642969	207	148	149	184	0.9819	720	12.9586	Experimental (Full Factorial)	0	0	0	0	Control	2008	2008	4
739	802	rook.uk	2011	13	2	Rookery (Silwood Park)	Europe	UK	Europe	0	0	0	0	mesic grassland	60	51.406	-0.644	-14	10.1291666614513	7.75833324839671	38.4075903329311	470.866980686258	20	-0.200000002980232	20.2000000029802	7.75000003973643	6.45000003526608	16.1499999364217	4.75000013411045	685	70	42	16.8281457642969	207	148	149	184	0.9819	720	12.9586	Experimental (Full Factorial)	0	0	0	0	Control	2008	2008	4
740	803	rook.uk	2011	23	3	Rookery (Silwood Park)	Europe	UK	Europe	0	0	0	0	mesic grassland	60	51.406	-0.644	-14	10.1291666614513	7.75833324839671	38.4075903329311	470.866980686258	20	-0.200000002980232	20.2000000029802	7.75000003973643	6.45000003526608	16.1499999364217	4.75000013411045	685	70	42	16.8281457642969	207	148	149	184	0.9819	720	12.9586	Experimental (Full Factorial)	0	0	0	0	Control	2008	2008	4
741	804	rook.uk	2012	3	1	Rookery (Silwood Park)	Europe	UK	Europe	0	0	0	0	mesic grassland	60	51.406	-0.644	-14	10.1291666614513	7.75833324839671	38.4075903329311	470.866980686258	20	-0.200000002980232	20.2000000029802	7.75000003973643	6.45000003526608	16.1499999364217	4.75000013411045	685	70	42	16.8281457642969	207	148	149	184	0.9819	720	12.9586	Experimental (Full Factorial)	0	0	0	0	Control	2008	2008	5
742	805	rook.uk	2012	13	2	Rookery (Silwood Park)	Europe	UK	Europe	0	0	0	0	mesic grassland	60	51.406	-0.644	-14	10.1291666614513	7.75833324839671	38.4075903329311	470.866980686258	20	-0.200000002980232	20.2000000029802	7.75000003973643	6.45000003526608	16.1499999364217	4.75000013411045	685	70	42	16.8281457642969	207	148	149	184	0.9819	720	12.9586	Experimental (Full Factorial)	0	0	0	0	Control	2008	2008	5
743	806	rook.uk	2012	23	3	Rookery (Silwood Park)	Europe	UK	Europe	0	0	0	0	mesic grassland	60	51.406	-0.644	-14	10.1291666614513	7.75833324839671	38.4075903329311	470.866980686258	20	-0.200000002980232	20.2000000029802	7.75000003973643	6.45000003526608	16.1499999364217	4.75000013411045	685	70	42	16.8281457642969	207	148	149	184	0.9819	720	12.9586	Experimental (Full Factorial)	0	0	0	0	Control	2008	2008	5
744	810	sage.us	2007	10	1	Sagehen Creek UCNRS	North America	US	Montane West (North America)	0	0	0	0	montane grassland	1920	39.43	-120.24	-146	5.82916670540969	16.174999922514	46.6138341670518	688.35593990189	22.7999992370605	-11.8999996185303	34.6999988555908	-2.16666666666667	14.4000000158946	14.5999999841054	-2.16666666666667	831	149	9	73.8198112361204	401	44	46	401	0.8579	1028	3.3584	Experimental (Full Factorial)	0	0	0	0	Control	2008	2008	0
745	811	sage.us	2007	14	2	Sagehen Creek UCNRS	North America	US	Montane West (North America)	0	0	0	0	montane grassland	1920	39.43	-120.24	-146	5.82916670540969	16.174999922514	46.6138341670518	688.35593990189	22.7999992370605	-11.8999996185303	34.6999988555908	-2.16666666666667	14.4000000158946	14.5999999841054	-2.16666666666667	831	149	9	73.8198112361204	401	44	46	401	0.8579	1028	3.3584	Experimental (Full Factorial)	0	0	0	0	Control	2008	2008	0
746	812	sage.us	2007	23	3	Sagehen Creek UCNRS	North America	US	Montane West (North America)	0	0	0	0	montane grassland	1920	39.43	-120.24	-146	5.82916670540969	16.174999922514	46.6138341670518	688.35593990189	22.7999992370605	-11.8999996185303	34.6999988555908	-2.16666666666667	14.4000000158946	14.5999999841054	-2.16666666666667	831	149	9	73.8198112361204	401	44	46	401	0.8579	1028	3.3584	Experimental (Full Factorial)	0	0	0	0	Control	2008	2008	0
747	813	sage.us	2008	10	1	Sagehen Creek UCNRS	North America	US	Montane West (North America)	0	0	0	0	montane grassland	1920	39.43	-120.24	-146	5.82916670540969	16.174999922514	46.6138341670518	688.35593990189	22.7999992370605	-11.8999996185303	34.6999988555908	-2.16666666666667	14.4000000158946	14.5999999841054	-2.16666666666667	831	149	9	73.8198112361204	401	44	46	401	0.8579	1028	3.3584	Experimental (Full Factorial)	0	0	0	0	Control	2008	2008	1
748	814	sage.us	2008	14	2	Sagehen Creek UCNRS	North America	US	Montane West (North America)	0	0	0	0	montane grassland	1920	39.43	-120.24	-146	5.82916670540969	16.174999922514	46.6138341670518	688.35593990189	22.7999992370605	-11.8999996185303	34.6999988555908	-2.16666666666667	14.4000000158946	14.5999999841054	-2.16666666666667	831	149	9	73.8198112361204	401	44	46	401	0.8579	1028	3.3584	Experimental (Full Factorial)	0	0	0	0	Control	2008	2008	1
749	815	sage.us	2008	23	3	Sagehen Creek UCNRS	North America	US	Montane West (North America)	0	0	0	0	montane grassland	1920	39.43	-120.24	-146	5.82916670540969	16.174999922514	46.6138341670518	688.35593990189	22.7999992370605	-11.8999996185303	34.6999988555908	-2.16666666666667	14.4000000158946	14.5999999841054	-2.16666666666667	831	149	9	73.8198112361204	401	44	46	401	0.8579	1028	3.3584	Experimental (Full Factorial)	0	0	0	0	Control	2008	2008	1
750	816	sage.us	2009	10	1	Sagehen Creek UCNRS	North America	US	Montane West (North America)	0	0	0	0	montane grassland	1920	39.43	-120.24	-146	5.82916670540969	16.174999922514	46.6138341670518	688.35593990189	22.7999992370605	-11.8999996185303	34.6999988555908	-2.16666666666667	14.4000000158946	14.5999999841054	-2.16666666666667	831	149	9	73.8198112361204	401	44	46	401	0.8579	1028	3.3584	Experimental (Full Factorial)	0	0	0	0	Control	2008	2008	2
751	817	sage.us	2009	14	2	Sagehen Creek UCNRS	North America	US	Montane West (North America)	0	0	0	0	montane grassland	1920	39.43	-120.24	-146	5.82916670540969	16.174999922514	46.6138341670518	688.35593990189	22.7999992370605	-11.8999996185303	34.6999988555908	-2.16666666666667	14.4000000158946	14.5999999841054	-2.16666666666667	831	149	9	73.8198112361204	401	44	46	401	0.8579	1028	3.3584	Experimental (Full Factorial)	0	0	0	0	Control	2008	2008	2
752	818	sage.us	2009	23	3	Sagehen Creek UCNRS	North America	US	Montane West (North America)	0	0	0	0	montane grassland	1920	39.43	-120.24	-146	5.82916670540969	16.174999922514	46.6138341670518	688.35593990189	22.7999992370605	-11.8999996185303	34.6999988555908	-2.16666666666667	14.4000000158946	14.5999999841054	-2.16666666666667	831	149	9	73.8198112361204	401	44	46	401	0.8579	1028	3.3584	Experimental (Full Factorial)	0	0	0	0	Control	2008	2008	2
753	819	sage.us	2010	10	1	Sagehen Creek UCNRS	North America	US	Montane West (North America)	0	0	0	0	montane grassland	1920	39.43	-120.24	-146	5.82916670540969	16.174999922514	46.6138341670518	688.35593990189	22.7999992370605	-11.8999996185303	34.6999988555908	-2.16666666666667	14.4000000158946	14.5999999841054	-2.16666666666667	831	149	9	73.8198112361204	401	44	46	401	0.8579	1028	3.3584	Experimental (Full Factorial)	0	0	0	0	Control	2008	2008	3
754	820	sage.us	2010	14	2	Sagehen Creek UCNRS	North America	US	Montane West (North America)	0	0	0	0	montane grassland	1920	39.43	-120.24	-146	5.82916670540969	16.174999922514	46.6138341670518	688.35593990189	22.7999992370605	-11.8999996185303	34.6999988555908	-2.16666666666667	14.4000000158946	14.5999999841054	-2.16666666666667	831	149	9	73.8198112361204	401	44	46	401	0.8579	1028	3.3584	Experimental (Full Factorial)	0	0	0	0	Control	2008	2008	3
755	821	sage.us	2010	23	3	Sagehen Creek UCNRS	North America	US	Montane West (North America)	0	0	0	0	montane grassland	1920	39.43	-120.24	-146	5.82916670540969	16.174999922514	46.6138341670518	688.35593990189	22.7999992370605	-11.8999996185303	34.6999988555908	-2.16666666666667	14.4000000158946	14.5999999841054	-2.16666666666667	831	149	9	73.8198112361204	401	44	46	401	0.8579	1028	3.3584	Experimental (Full Factorial)	0	0	0	0	Control	2008	2008	3
756	822	sage.us	2011	10	1	Sagehen Creek UCNRS	North America	US	Montane West (North America)	0	0	0	0	montane grassland	1920	39.43	-120.24	-146	5.82916670540969	16.174999922514	46.6138341670518	688.35593990189	22.7999992370605	-11.8999996185303	34.6999988555908	-2.16666666666667	14.4000000158946	14.5999999841054	-2.16666666666667	831	149	9	73.8198112361204	401	44	46	401	0.8579	1028	3.3584	Experimental (Full Factorial)	0	0	0	0	Control	2008	2008	4
757	823	sage.us	2011	14	2	Sagehen Creek UCNRS	North America	US	Montane West (North America)	0	0	0	0	montane grassland	1920	39.43	-120.24	-146	5.82916670540969	16.174999922514	46.6138341670518	688.35593990189	22.7999992370605	-11.8999996185303	34.6999988555908	-2.16666666666667	14.4000000158946	14.5999999841054	-2.16666666666667	831	149	9	73.8198112361204	401	44	46	401	0.8579	1028	3.3584	Experimental (Full Factorial)	0	0	0	0	Control	2008	2008	4
758	824	sage.us	2011	23	3	Sagehen Creek UCNRS	North America	US	Montane West (North America)	0	0	0	0	montane grassland	1920	39.43	-120.24	-146	5.82916670540969	16.174999922514	46.6138341670518	688.35593990189	22.7999992370605	-11.8999996185303	34.6999988555908	-2.16666666666667	14.4000000158946	14.5999999841054	-2.16666666666667	831	149	9	73.8198112361204	401	44	46	401	0.8579	1028	3.3584	Experimental (Full Factorial)	0	0	0	0	Control	2008	2008	4
759	825	sage.us	2012	10	1	Sagehen Creek UCNRS	North America	US	Montane West (North America)	0	0	0	0	montane grassland	1920	39.43	-120.24	-146	5.82916670540969	16.174999922514	46.6138341670518	688.35593990189	22.7999992370605	-11.8999996185303	34.6999988555908	-2.16666666666667	14.4000000158946	14.5999999841054	-2.16666666666667	831	149	9	73.8198112361204	401	44	46	401	0.8579	1028	3.3584	Experimental (Full Factorial)	0	0	0	0	Control	2008	2008	5
760	826	sage.us	2012	14	2	Sagehen Creek UCNRS	North America	US	Montane West (North America)	0	0	0	0	montane grassland	1920	39.43	-120.24	-146	5.82916670540969	16.174999922514	46.6138341670518	688.35593990189	22.7999992370605	-11.8999996185303	34.6999988555908	-2.16666666666667	14.4000000158946	14.5999999841054	-2.16666666666667	831	149	9	73.8198112361204	401	44	46	401	0.8579	1028	3.3584	Experimental (Full Factorial)	0	0	0	0	Control	2008	2008	5
761	827	sage.us	2012	23	3	Sagehen Creek UCNRS	North America	US	Montane West (North America)	0	0	0	0	montane grassland	1920	39.43	-120.24	-146	5.82916670540969	16.174999922514	46.6138341670518	688.35593990189	22.7999992370605	-11.8999996185303	34.6999988555908	-2.16666666666667	14.4000000158946	14.5999999841054	-2.16666666666667	831	149	9	73.8198112361204	401	44	46	401	0.8579	1028	3.3584	Experimental (Full Factorial)	0	0	0	0	Control	2008	2008	5
762	828	sage.us	2013	10	1	Sagehen Creek UCNRS	North America	US	Montane West (North America)	0	0	0	0	montane grassland	1920	39.43	-120.24	-146	5.82916670540969	16.174999922514	46.6138341670518	688.35593990189	22.7999992370605	-11.8999996185303	34.6999988555908	-2.16666666666667	14.4000000158946	14.5999999841054	-2.16666666666667	831	149	9	73.8198112361204	401	44	46	401	0.8579	1028	3.3584	Experimental (Full Factorial)	0	0	0	0	Control	2008	2008	6
763	829	sage.us	2013	14	2	Sagehen Creek UCNRS	North America	US	Montane West (North America)	0	0	0	0	montane grassland	1920	39.43	-120.24	-146	5.82916670540969	16.174999922514	46.6138341670518	688.35593990189	22.7999992370605	-11.8999996185303	34.6999988555908	-2.16666666666667	14.4000000158946	14.5999999841054	-2.16666666666667	831	149	9	73.8198112361204	401	44	46	401	0.8579	1028	3.3584	Experimental (Full Factorial)	0	0	0	0	Control	2008	2008	6
764	830	sage.us	2013	23	3	Sagehen Creek UCNRS	North America	US	Montane West (North America)	0	0	0	0	montane grassland	1920	39.43	-120.24	-146	5.82916670540969	16.174999922514	46.6138341670518	688.35593990189	22.7999992370605	-11.8999996185303	34.6999988555908	-2.16666666666667	14.4000000158946	14.5999999841054	-2.16666666666667	831	149	9	73.8198112361204	401	44	46	401	0.8579	1028	3.3584	Experimental (Full Factorial)	0	0	0	0	Control	2008	2008	6
765	831	saline.us	2008	9	1	Saline Experimental Range	North America	US	Central plains (North America)	0	0	0	0	mixedgrass prairie	440	39.05	-99.1	-625	12.1041666567326	14.6083331306775	33.5053509240018	1034.82862264947	33.5	-10.1000003814697	43.6000003814697	22.1500002543132	-0.766666730244954	24.8500000635783	-0.766666730244954	608	87	13	53.3150411666914	250	48	239	48	0.491	1232	9.8307	Experimental (Full Factorial)	0	0	0	0	Control	2008	2008	1
766	832	saline.us	2008	13	2	Saline Experimental Range	North America	US	Central plains (North America)	0	0	0	0	mixedgrass prairie	440	39.05	-99.1	-625	12.1041666567326	14.6083331306775	33.5053509240018	1034.82862264947	33.5	-10.1000003814697	43.6000003814697	22.1500002543132	-0.766666730244954	24.8500000635783	-0.766666730244954	608	87	13	53.3150411666914	250	48	239	48	0.491	1232	9.8307	Experimental (Full Factorial)	0	0	0	0	Control	2008	2008	1
767	833	saline.us	2008	28	3	Saline Experimental Range	North America	US	Central plains (North America)	0	0	0	0	mixedgrass prairie	440	39.05	-99.1	-625	12.1041666567326	14.6083331306775	33.5053509240018	1034.82862264947	33.5	-10.1000003814697	43.6000003814697	22.1500002543132	-0.766666730244954	24.8500000635783	-0.766666730244954	608	87	13	53.3150411666914	250	48	239	48	0.491	1232	9.8307	Experimental (Full Factorial)	0	0	0	0	Control	2008	2008	1
768	834	saline.us	2009	9	1	Saline Experimental Range	North America	US	Central plains (North America)	0	0	0	0	mixedgrass prairie	440	39.05	-99.1	-625	12.1041666567326	14.6083331306775	33.5053509240018	1034.82862264947	33.5	-10.1000003814697	43.6000003814697	22.1500002543132	-0.766666730244954	24.8500000635783	-0.766666730244954	608	87	13	53.3150411666914	250	48	239	48	0.491	1232	9.8307	Experimental (Full Factorial)	0	0	0	0	Control	2008	2008	2
769	835	saline.us	2009	13	2	Saline Experimental Range	North America	US	Central plains (North America)	0	0	0	0	mixedgrass prairie	440	39.05	-99.1	-625	12.1041666567326	14.6083331306775	33.5053509240018	1034.82862264947	33.5	-10.1000003814697	43.6000003814697	22.1500002543132	-0.766666730244954	24.8500000635783	-0.766666730244954	608	87	13	53.3150411666914	250	48	239	48	0.491	1232	9.8307	Experimental (Full Factorial)	0	0	0	0	Control	2008	2008	2
770	836	saline.us	2009	28	3	Saline Experimental Range	North America	US	Central plains (North America)	0	0	0	0	mixedgrass prairie	440	39.05	-99.1	-625	12.1041666567326	14.6083331306775	33.5053509240018	1034.82862264947	33.5	-10.1000003814697	43.6000003814697	22.1500002543132	-0.766666730244954	24.8500000635783	-0.766666730244954	608	87	13	53.3150411666914	250	48	239	48	0.491	1232	9.8307	Experimental (Full Factorial)	0	0	0	0	Control	2008	2008	2
771	837	saline.us	2010	9	1	Saline Experimental Range	North America	US	Central plains (North America)	0	0	0	0	mixedgrass prairie	440	39.05	-99.1	-625	12.1041666567326	14.6083331306775	33.5053509240018	1034.82862264947	33.5	-10.1000003814697	43.6000003814697	22.1500002543132	-0.766666730244954	24.8500000635783	-0.766666730244954	608	87	13	53.3150411666914	250	48	239	48	0.491	1232	9.8307	Experimental (Full Factorial)	0	0	0	0	Control	2008	2008	3
772	838	saline.us	2010	13	2	Saline Experimental Range	North America	US	Central plains (North America)	0	0	0	0	mixedgrass prairie	440	39.05	-99.1	-625	12.1041666567326	14.6083331306775	33.5053509240018	1034.82862264947	33.5	-10.1000003814697	43.6000003814697	22.1500002543132	-0.766666730244954	24.8500000635783	-0.766666730244954	608	87	13	53.3150411666914	250	48	239	48	0.491	1232	9.8307	Experimental (Full Factorial)	0	0	0	0	Control	2008	2008	3
773	839	saline.us	2010	28	3	Saline Experimental Range	North America	US	Central plains (North America)	0	0	0	0	mixedgrass prairie	440	39.05	-99.1	-625	12.1041666567326	14.6083331306775	33.5053509240018	1034.82862264947	33.5	-10.1000003814697	43.6000003814697	22.1500002543132	-0.766666730244954	24.8500000635783	-0.766666730244954	608	87	13	53.3150411666914	250	48	239	48	0.491	1232	9.8307	Experimental (Full Factorial)	0	0	0	0	Control	2008	2008	3
774	840	saline.us	2011	9	1	Saline Experimental Range	North America	US	Central plains (North America)	0	0	0	0	mixedgrass prairie	440	39.05	-99.1	-625	12.1041666567326	14.6083331306775	33.5053509240018	1034.82862264947	33.5	-10.1000003814697	43.6000003814697	22.1500002543132	-0.766666730244954	24.8500000635783	-0.766666730244954	608	87	13	53.3150411666914	250	48	239	48	0.491	1232	9.8307	Experimental (Full Factorial)	0	0	0	0	Control	2008	2008	4
775	841	saline.us	2011	13	2	Saline Experimental Range	North America	US	Central plains (North America)	0	0	0	0	mixedgrass prairie	440	39.05	-99.1	-625	12.1041666567326	14.6083331306775	33.5053509240018	1034.82862264947	33.5	-10.1000003814697	43.6000003814697	22.1500002543132	-0.766666730244954	24.8500000635783	-0.766666730244954	608	87	13	53.3150411666914	250	48	239	48	0.491	1232	9.8307	Experimental (Full Factorial)	0	0	0	0	Control	2008	2008	4
776	842	saline.us	2011	28	3	Saline Experimental Range	North America	US	Central plains (North America)	0	0	0	0	mixedgrass prairie	440	39.05	-99.1	-625	12.1041666567326	14.6083331306775	33.5053509240018	1034.82862264947	33.5	-10.1000003814697	43.6000003814697	22.1500002543132	-0.766666730244954	24.8500000635783	-0.766666730244954	608	87	13	53.3150411666914	250	48	239	48	0.491	1232	9.8307	Experimental (Full Factorial)	0	0	0	0	Control	2008	2008	4
777	843	saline.us	2012	9	1	Saline Experimental Range	North America	US	Central plains (North America)	0	0	0	0	mixedgrass prairie	440	39.05	-99.1	-625	12.1041666567326	14.6083331306775	33.5053509240018	1034.82862264947	33.5	-10.1000003814697	43.6000003814697	22.1500002543132	-0.766666730244954	24.8500000635783	-0.766666730244954	608	87	13	53.3150411666914	250	48	239	48	0.491	1232	9.8307	Experimental (Full Factorial)	0	0	0	0	Control	2008	2008	5
778	844	saline.us	2012	13	2	Saline Experimental Range	North America	US	Central plains (North America)	0	0	0	0	mixedgrass prairie	440	39.05	-99.1	-625	12.1041666567326	14.6083331306775	33.5053509240018	1034.82862264947	33.5	-10.1000003814697	43.6000003814697	22.1500002543132	-0.766666730244954	24.8500000635783	-0.766666730244954	608	87	13	53.3150411666914	250	48	239	48	0.491	1232	9.8307	Experimental (Full Factorial)	0	0	0	0	Control	2008	2008	5
779	845	saline.us	2012	28	3	Saline Experimental Range	North America	US	Central plains (North America)	0	0	0	0	mixedgrass prairie	440	39.05	-99.1	-625	12.1041666567326	14.6083331306775	33.5053509240018	1034.82862264947	33.5	-10.1000003814697	43.6000003814697	22.1500002543132	-0.766666730244954	24.8500000635783	-0.766666730244954	608	87	13	53.3150411666914	250	48	239	48	0.491	1232	9.8307	Experimental (Full Factorial)	0	0	0	0	Control	2008	2008	5
780	846	saline.us	2013	9	1	Saline Experimental Range	North America	US	Central plains (North America)	0	0	0	0	mixedgrass prairie	440	39.05	-99.1	-625	12.1041666567326	14.6083331306775	33.5053509240018	1034.82862264947	33.5	-10.1000003814697	43.6000003814697	22.1500002543132	-0.766666730244954	24.8500000635783	-0.766666730244954	608	87	13	53.3150411666914	250	48	239	48	0.491	1232	9.8307	Experimental (Full Factorial)	0	0	0	0	Control	2008	2008	6
781	847	saline.us	2013	13	2	Saline Experimental Range	North America	US	Central plains (North America)	0	0	0	0	mixedgrass prairie	440	39.05	-99.1	-625	12.1041666567326	14.6083331306775	33.5053509240018	1034.82862264947	33.5	-10.1000003814697	43.6000003814697	22.1500002543132	-0.766666730244954	24.8500000635783	-0.766666730244954	608	87	13	53.3150411666914	250	48	239	48	0.491	1232	9.8307	Experimental (Full Factorial)	0	0	0	0	Control	2008	2008	6
782	848	saline.us	2013	28	3	Saline Experimental Range	North America	US	Central plains (North America)	0	0	0	0	mixedgrass prairie	440	39.05	-99.1	-625	12.1041666567326	14.6083331306775	33.5053509240018	1034.82862264947	33.5	-10.1000003814697	43.6000003814697	22.1500002543132	-0.766666730244954	24.8500000635783	-0.766666730244954	608	87	13	53.3150411666914	250	48	239	48	0.491	1232	9.8307	Experimental (Full Factorial)	0	0	0	0	Control	2008	2008	6
783	849	saline.us	2014	9	1	Saline Experimental Range	North America	US	Central plains (North America)	0	0	0	0	mixedgrass prairie	440	39.05	-99.1	-625	12.1041666567326	14.6083331306775	33.5053509240018	1034.82862264947	33.5	-10.1000003814697	43.6000003814697	22.1500002543132	-0.766666730244954	24.8500000635783	-0.766666730244954	608	87	13	53.3150411666914	250	48	239	48	0.491	1232	9.8307	Experimental (Full Factorial)	0	0	0	0	Control	2008	2008	7
784	850	saline.us	2014	13	2	Saline Experimental Range	North America	US	Central plains (North America)	0	0	0	0	mixedgrass prairie	440	39.05	-99.1	-625	12.1041666567326	14.6083331306775	33.5053509240018	1034.82862264947	33.5	-10.1000003814697	43.6000003814697	22.1500002543132	-0.766666730244954	24.8500000635783	-0.766666730244954	608	87	13	53.3150411666914	250	48	239	48	0.491	1232	9.8307	Experimental (Full Factorial)	0	0	0	0	Control	2008	2008	7
785	851	saline.us	2014	28	3	Saline Experimental Range	North America	US	Central plains (North America)	0	0	0	0	mixedgrass prairie	440	39.05	-99.1	-625	12.1041666567326	14.6083331306775	33.5053509240018	1034.82862264947	33.5	-10.1000003814697	43.6000003814697	22.1500002543132	-0.766666730244954	24.8500000635783	-0.766666730244954	608	87	13	53.3150411666914	250	48	239	48	0.491	1232	9.8307	Experimental (Full Factorial)	0	0	0	0	Control	2008	2008	7
786	852	saline.us	2015	9	1	Saline Experimental Range	North America	US	Central plains (North America)	0	0	0	0	mixedgrass prairie	440	39.05	-99.1	-625	12.1041666567326	14.6083331306775	33.5053509240018	1034.82862264947	33.5	-10.1000003814697	43.6000003814697	22.1500002543132	-0.766666730244954	24.8500000635783	-0.766666730244954	608	87	13	53.3150411666914	250	48	239	48	0.491	1232	9.8307	Experimental (Full Factorial)	0	0	0	0	Control	2008	2008	8
787	853	saline.us	2015	13	2	Saline Experimental Range	North America	US	Central plains (North America)	0	0	0	0	mixedgrass prairie	440	39.05	-99.1	-625	12.1041666567326	14.6083331306775	33.5053509240018	1034.82862264947	33.5	-10.1000003814697	43.6000003814697	22.1500002543132	-0.766666730244954	24.8500000635783	-0.766666730244954	608	87	13	53.3150411666914	250	48	239	48	0.491	1232	9.8307	Experimental (Full Factorial)	0	0	0	0	Control	2008	2008	8
788	854	saline.us	2015	28	3	Saline Experimental Range	North America	US	Central plains (North America)	0	0	0	0	mixedgrass prairie	440	39.05	-99.1	-625	12.1041666567326	14.6083331306775	33.5053509240018	1034.82862264947	33.5	-10.1000003814697	43.6000003814697	22.1500002543132	-0.766666730244954	24.8500000635783	-0.766666730244954	608	87	13	53.3150411666914	250	48	239	48	0.491	1232	9.8307	Experimental (Full Factorial)	0	0	0	0	Control	2008	2008	8
789	855	sava.us	2007	1	1	Savannah River	North America	US	Atlantic Coast (North America)	0	0	0	0	savanna	71	33.343894	-81.650936	-238	17.4291667168339	13.9916667888562	41.2733524450905	724.14043779466	34.2000007629395	0.300000011920929	33.9000007510185	26.1666669845581	17.9833331902822	26.1666669845581	8.2833333114783	1184	126	67	20.474724584205	366	225	366	304	0.8324	1432	10.3211	Experimental (Full Factorial)	0	0	0	0	Control	2008	2008	0
790	856	sava.us	2007	17	2	Savannah River	North America	US	Atlantic Coast (North America)	0	0	0	0	savanna	71	33.343894	-81.650936	-238	17.4291667168339	13.9916667888562	41.2733524450905	724.14043779466	34.2000007629395	0.300000011920929	33.9000007510185	26.1666669845581	17.9833331902822	26.1666669845581	8.2833333114783	1184	126	67	20.474724584205	366	225	366	304	0.8324	1432	10.3211	Experimental (Full Factorial)	0	0	0	0	Control	2008	2008	0
791	857	sava.us	2008	1	1	Savannah River	North America	US	Atlantic Coast (North America)	0	0	0	0	savanna	71	33.343894	-81.650936	-238	17.4291667168339	13.9916667888562	41.2733524450905	724.14043779466	34.2000007629395	0.300000011920929	33.9000007510185	26.1666669845581	17.9833331902822	26.1666669845581	8.2833333114783	1184	126	67	20.474724584205	366	225	366	304	0.8324	1432	10.3211	Experimental (Full Factorial)	0	0	0	0	Control	2008	2008	1
792	858	sava.us	2008	17	2	Savannah River	North America	US	Atlantic Coast (North America)	0	0	0	0	savanna	71	33.343894	-81.650936	-238	17.4291667168339	13.9916667888562	41.2733524450905	724.14043779466	34.2000007629395	0.300000011920929	33.9000007510185	26.1666669845581	17.9833331902822	26.1666669845581	8.2833333114783	1184	126	67	20.474724584205	366	225	366	304	0.8324	1432	10.3211	Experimental (Full Factorial)	0	0	0	0	Control	2008	2008	1
793	859	sava.us	2009	1	1	Savannah River	North America	US	Atlantic Coast (North America)	0	0	0	0	savanna	71	33.343894	-81.650936	-238	17.4291667168339	13.9916667888562	41.2733524450905	724.14043779466	34.2000007629395	0.300000011920929	33.9000007510185	26.1666669845581	17.9833331902822	26.1666669845581	8.2833333114783	1184	126	67	20.474724584205	366	225	366	304	0.8324	1432	10.3211	Experimental (Full Factorial)	0	0	0	0	Control	2008	2008	2
794	860	sava.us	2009	17	2	Savannah River	North America	US	Atlantic Coast (North America)	0	0	0	0	savanna	71	33.343894	-81.650936	-238	17.4291667168339	13.9916667888562	41.2733524450905	724.14043779466	34.2000007629395	0.300000011920929	33.9000007510185	26.1666669845581	17.9833331902822	26.1666669845581	8.2833333114783	1184	126	67	20.474724584205	366	225	366	304	0.8324	1432	10.3211	Experimental (Full Factorial)	0	0	0	0	Control	2008	2008	2
795	861	sava.us	2010	1	1	Savannah River	North America	US	Atlantic Coast (North America)	0	0	0	0	savanna	71	33.343894	-81.650936	-238	17.4291667168339	13.9916667888562	41.2733524450905	724.14043779466	34.2000007629395	0.300000011920929	33.9000007510185	26.1666669845581	17.9833331902822	26.1666669845581	8.2833333114783	1184	126	67	20.474724584205	366	225	366	304	0.8324	1432	10.3211	Experimental (Full Factorial)	0	0	0	0	Control	2008	2008	3
796	862	sava.us	2010	17	2	Savannah River	North America	US	Atlantic Coast (North America)	0	0	0	0	savanna	71	33.343894	-81.650936	-238	17.4291667168339	13.9916667888562	41.2733524450905	724.14043779466	34.2000007629395	0.300000011920929	33.9000007510185	26.1666669845581	17.9833331902822	26.1666669845581	8.2833333114783	1184	126	67	20.474724584205	366	225	366	304	0.8324	1432	10.3211	Experimental (Full Factorial)	0	0	0	0	Control	2008	2008	3
797	863	sava.us	2011	1	1	Savannah River	North America	US	Atlantic Coast (North America)	0	0	0	0	savanna	71	33.343894	-81.650936	-238	17.4291667168339	13.9916667888562	41.2733524450905	724.14043779466	34.2000007629395	0.300000011920929	33.9000007510185	26.1666669845581	17.9833331902822	26.1666669845581	8.2833333114783	1184	126	67	20.474724584205	366	225	366	304	0.8324	1432	10.3211	Experimental (Full Factorial)	0	0	0	0	Control	2008	2008	4
798	864	sava.us	2011	17	2	Savannah River	North America	US	Atlantic Coast (North America)	0	0	0	0	savanna	71	33.343894	-81.650936	-238	17.4291667168339	13.9916667888562	41.2733524450905	724.14043779466	34.2000007629395	0.300000011920929	33.9000007510185	26.1666669845581	17.9833331902822	26.1666669845581	8.2833333114783	1184	126	67	20.474724584205	366	225	366	304	0.8324	1432	10.3211	Experimental (Full Factorial)	0	0	0	0	Control	2008	2008	4
799	865	sava.us	2012	1	1	Savannah River	North America	US	Atlantic Coast (North America)	0	0	0	0	savanna	71	33.343894	-81.650936	-238	17.4291667168339	13.9916667888562	41.2733524450905	724.14043779466	34.2000007629395	0.300000011920929	33.9000007510185	26.1666669845581	17.9833331902822	26.1666669845581	8.2833333114783	1184	126	67	20.474724584205	366	225	366	304	0.8324	1432	10.3211	Experimental (Full Factorial)	0	0	0	0	Control	2008	2008	5
800	866	sava.us	2012	17	2	Savannah River	North America	US	Atlantic Coast (North America)	0	0	0	0	savanna	71	33.343894	-81.650936	-238	17.4291667168339	13.9916667888562	41.2733524450905	724.14043779466	34.2000007629395	0.300000011920929	33.9000007510185	26.1666669845581	17.9833331902822	26.1666669845581	8.2833333114783	1184	126	67	20.474724584205	366	225	366	304	0.8324	1432	10.3211	Experimental (Full Factorial)	0	0	0	0	Control	2008	2008	5
801	867	sedg.us	2007	1	1	Sedgwick Reserve UCNRS	North America	US	Pacific Coast (North America)	0	0	0	0	annual grassland	550	34.7	-120.0166667	-757	15.5750000476837	16.2666665712992	58.9371984348672	426.808989325951	29.3999996185303	1.79999995231628	27.599999666214	11.1666666666667	20.5333336194356	21.2166666984558	10.8833332061768	478	99	0	95.9279196285674	279	3	11	259	0.3982	1278	1.1373	Experimental (Nutrients Only)	0	0	0	0	Control	2008	NA	0
802	868	sedg.us	2007	7	1	Sedgwick Reserve UCNRS	North America	US	Pacific Coast (North America)	0	0	0	0	annual grassland	550	34.7	-120.0166667	-757	15.5750000476837	16.2666665712992	58.9371984348672	426.808989325951	29.3999996185303	1.79999995231628	27.599999666214	11.1666666666667	20.5333336194356	21.2166666984558	10.8833332061768	478	99	0	95.9279196285674	279	3	11	259	0.3982	1278	1.1373	Experimental (Nutrients Only)	0	0	0	0	Control	2008	NA	0
803	869	sedg.us	2007	14	2	Sedgwick Reserve UCNRS	North America	US	Pacific Coast (North America)	0	0	0	0	annual grassland	550	34.7	-120.0166667	-757	15.5750000476837	16.2666665712992	58.9371984348672	426.808989325951	29.3999996185303	1.79999995231628	27.599999666214	11.1666666666667	20.5333336194356	21.2166666984558	10.8833332061768	478	99	0	95.9279196285674	279	3	11	259	0.3982	1278	1.1373	Experimental (Nutrients Only)	0	0	0	0	Control	2008	NA	0
804	870	sedg.us	2007	17	2	Sedgwick Reserve UCNRS	North America	US	Pacific Coast (North America)	0	0	0	0	annual grassland	550	34.7	-120.0166667	-757	15.5750000476837	16.2666665712992	58.9371984348672	426.808989325951	29.3999996185303	1.79999995231628	27.599999666214	11.1666666666667	20.5333336194356	21.2166666984558	10.8833332061768	478	99	0	95.9279196285674	279	3	11	259	0.3982	1278	1.1373	Experimental (Nutrients Only)	0	0	0	0	Control	2008	NA	0
805	871	sedg.us	2007	21	3	Sedgwick Reserve UCNRS	North America	US	Pacific Coast (North America)	0	0	0	0	annual grassland	550	34.7	-120.0166667	-757	15.5750000476837	16.2666665712992	58.9371984348672	426.808989325951	29.3999996185303	1.79999995231628	27.599999666214	11.1666666666667	20.5333336194356	21.2166666984558	10.8833332061768	478	99	0	95.9279196285674	279	3	11	259	0.3982	1278	1.1373	Experimental (Nutrients Only)	0	0	0	0	Control	2008	NA	0
806	872	sedg.us	2007	28	3	Sedgwick Reserve UCNRS	North America	US	Pacific Coast (North America)	0	0	0	0	annual grassland	550	34.7	-120.0166667	-757	15.5750000476837	16.2666665712992	58.9371984348672	426.808989325951	29.3999996185303	1.79999995231628	27.599999666214	11.1666666666667	20.5333336194356	21.2166666984558	10.8833332061768	478	99	0	95.9279196285674	279	3	11	259	0.3982	1278	1.1373	Experimental (Nutrients Only)	0	0	0	0	Control	2008	NA	0
807	873	sedg.us	2008	1	1	Sedgwick Reserve UCNRS	North America	US	Pacific Coast (North America)	0	0	0	0	annual grassland	550	34.7	-120.0166667	-757	15.5750000476837	16.2666665712992	58.9371984348672	426.808989325951	29.3999996185303	1.79999995231628	27.599999666214	11.1666666666667	20.5333336194356	21.2166666984558	10.8833332061768	478	99	0	95.9279196285674	279	3	11	259	0.3982	1278	1.1373	Experimental (Nutrients Only)	0	0	0	0	Control	2008	NA	1
808	874	sedg.us	2008	7	1	Sedgwick Reserve UCNRS	North America	US	Pacific Coast (North America)	0	0	0	0	annual grassland	550	34.7	-120.0166667	-757	15.5750000476837	16.2666665712992	58.9371984348672	426.808989325951	29.3999996185303	1.79999995231628	27.599999666214	11.1666666666667	20.5333336194356	21.2166666984558	10.8833332061768	478	99	0	95.9279196285674	279	3	11	259	0.3982	1278	1.1373	Experimental (Nutrients Only)	0	0	0	0	Control	2008	NA	1
809	875	sedg.us	2008	14	2	Sedgwick Reserve UCNRS	North America	US	Pacific Coast (North America)	0	0	0	0	annual grassland	550	34.7	-120.0166667	-757	15.5750000476837	16.2666665712992	58.9371984348672	426.808989325951	29.3999996185303	1.79999995231628	27.599999666214	11.1666666666667	20.5333336194356	21.2166666984558	10.8833332061768	478	99	0	95.9279196285674	279	3	11	259	0.3982	1278	1.1373	Experimental (Nutrients Only)	0	0	0	0	Control	2008	NA	1
810	876	sedg.us	2008	17	2	Sedgwick Reserve UCNRS	North America	US	Pacific Coast (North America)	0	0	0	0	annual grassland	550	34.7	-120.0166667	-757	15.5750000476837	16.2666665712992	58.9371984348672	426.808989325951	29.3999996185303	1.79999995231628	27.599999666214	11.1666666666667	20.5333336194356	21.2166666984558	10.8833332061768	478	99	0	95.9279196285674	279	3	11	259	0.3982	1278	1.1373	Experimental (Nutrients Only)	0	0	0	0	Control	2008	NA	1
811	877	sedg.us	2008	21	3	Sedgwick Reserve UCNRS	North America	US	Pacific Coast (North America)	0	0	0	0	annual grassland	550	34.7	-120.0166667	-757	15.5750000476837	16.2666665712992	58.9371984348672	426.808989325951	29.3999996185303	1.79999995231628	27.599999666214	11.1666666666667	20.5333336194356	21.2166666984558	10.8833332061768	478	99	0	95.9279196285674	279	3	11	259	0.3982	1278	1.1373	Experimental (Nutrients Only)	0	0	0	0	Control	2008	NA	1
812	878	sedg.us	2008	28	3	Sedgwick Reserve UCNRS	North America	US	Pacific Coast (North America)	0	0	0	0	annual grassland	550	34.7	-120.0166667	-757	15.5750000476837	16.2666665712992	58.9371984348672	426.808989325951	29.3999996185303	1.79999995231628	27.599999666214	11.1666666666667	20.5333336194356	21.2166666984558	10.8833332061768	478	99	0	95.9279196285674	279	3	11	259	0.3982	1278	1.1373	Experimental (Nutrients Only)	0	0	0	0	Control	2008	NA	1
813	879	sedg.us	2009	1	1	Sedgwick Reserve UCNRS	North America	US	Pacific Coast (North America)	0	0	0	0	annual grassland	550	34.7	-120.0166667	-757	15.5750000476837	16.2666665712992	58.9371984348672	426.808989325951	29.3999996185303	1.79999995231628	27.599999666214	11.1666666666667	20.5333336194356	21.2166666984558	10.8833332061768	478	99	0	95.9279196285674	279	3	11	259	0.3982	1278	1.1373	Experimental (Nutrients Only)	0	0	0	0	Control	2008	NA	2
814	880	sedg.us	2009	7	1	Sedgwick Reserve UCNRS	North America	US	Pacific Coast (North America)	0	0	0	0	annual grassland	550	34.7	-120.0166667	-757	15.5750000476837	16.2666665712992	58.9371984348672	426.808989325951	29.3999996185303	1.79999995231628	27.599999666214	11.1666666666667	20.5333336194356	21.2166666984558	10.8833332061768	478	99	0	95.9279196285674	279	3	11	259	0.3982	1278	1.1373	Experimental (Nutrients Only)	0	0	0	0	Control	2008	NA	2
815	881	sedg.us	2009	14	2	Sedgwick Reserve UCNRS	North America	US	Pacific Coast (North America)	0	0	0	0	annual grassland	550	34.7	-120.0166667	-757	15.5750000476837	16.2666665712992	58.9371984348672	426.808989325951	29.3999996185303	1.79999995231628	27.599999666214	11.1666666666667	20.5333336194356	21.2166666984558	10.8833332061768	478	99	0	95.9279196285674	279	3	11	259	0.3982	1278	1.1373	Experimental (Nutrients Only)	0	0	0	0	Control	2008	NA	2
816	882	sedg.us	2009	17	2	Sedgwick Reserve UCNRS	North America	US	Pacific Coast (North America)	0	0	0	0	annual grassland	550	34.7	-120.0166667	-757	15.5750000476837	16.2666665712992	58.9371984348672	426.808989325951	29.3999996185303	1.79999995231628	27.599999666214	11.1666666666667	20.5333336194356	21.2166666984558	10.8833332061768	478	99	0	95.9279196285674	279	3	11	259	0.3982	1278	1.1373	Experimental (Nutrients Only)	0	0	0	0	Control	2008	NA	2
817	883	sedg.us	2009	21	3	Sedgwick Reserve UCNRS	North America	US	Pacific Coast (North America)	0	0	0	0	annual grassland	550	34.7	-120.0166667	-757	15.5750000476837	16.2666665712992	58.9371984348672	426.808989325951	29.3999996185303	1.79999995231628	27.599999666214	11.1666666666667	20.5333336194356	21.2166666984558	10.8833332061768	478	99	0	95.9279196285674	279	3	11	259	0.3982	1278	1.1373	Experimental (Nutrients Only)	0	0	0	0	Control	2008	NA	2
818	884	sedg.us	2009	28	3	Sedgwick Reserve UCNRS	North America	US	Pacific Coast (North America)	0	0	0	0	annual grassland	550	34.7	-120.0166667	-757	15.5750000476837	16.2666665712992	58.9371984348672	426.808989325951	29.3999996185303	1.79999995231628	27.599999666214	11.1666666666667	20.5333336194356	21.2166666984558	10.8833332061768	478	99	0	95.9279196285674	279	3	11	259	0.3982	1278	1.1373	Experimental (Nutrients Only)	0	0	0	0	Control	2008	NA	2
819	885	sedg.us	2010	1	1	Sedgwick Reserve UCNRS	North America	US	Pacific Coast (North America)	0	0	0	0	annual grassland	550	34.7	-120.0166667	-757	15.5750000476837	16.2666665712992	58.9371984348672	426.808989325951	29.3999996185303	1.79999995231628	27.599999666214	11.1666666666667	20.5333336194356	21.2166666984558	10.8833332061768	478	99	0	95.9279196285674	279	3	11	259	0.3982	1278	1.1373	Experimental (Nutrients Only)	0	0	0	0	Control	2008	NA	3
820	886	sedg.us	2010	7	1	Sedgwick Reserve UCNRS	North America	US	Pacific Coast (North America)	0	0	0	0	annual grassland	550	34.7	-120.0166667	-757	15.5750000476837	16.2666665712992	58.9371984348672	426.808989325951	29.3999996185303	1.79999995231628	27.599999666214	11.1666666666667	20.5333336194356	21.2166666984558	10.8833332061768	478	99	0	95.9279196285674	279	3	11	259	0.3982	1278	1.1373	Experimental (Nutrients Only)	0	0	0	0	Control	2008	NA	3
821	887	sedg.us	2010	14	2	Sedgwick Reserve UCNRS	North America	US	Pacific Coast (North America)	0	0	0	0	annual grassland	550	34.7	-120.0166667	-757	15.5750000476837	16.2666665712992	58.9371984348672	426.808989325951	29.3999996185303	1.79999995231628	27.599999666214	11.1666666666667	20.5333336194356	21.2166666984558	10.8833332061768	478	99	0	95.9279196285674	279	3	11	259	0.3982	1278	1.1373	Experimental (Nutrients Only)	0	0	0	0	Control	2008	NA	3
822	888	sedg.us	2010	17	2	Sedgwick Reserve UCNRS	North America	US	Pacific Coast (North America)	0	0	0	0	annual grassland	550	34.7	-120.0166667	-757	15.5750000476837	16.2666665712992	58.9371984348672	426.808989325951	29.3999996185303	1.79999995231628	27.599999666214	11.1666666666667	20.5333336194356	21.2166666984558	10.8833332061768	478	99	0	95.9279196285674	279	3	11	259	0.3982	1278	1.1373	Experimental (Nutrients Only)	0	0	0	0	Control	2008	NA	3
823	889	sedg.us	2010	21	3	Sedgwick Reserve UCNRS	North America	US	Pacific Coast (North America)	0	0	0	0	annual grassland	550	34.7	-120.0166667	-757	15.5750000476837	16.2666665712992	58.9371984348672	426.808989325951	29.3999996185303	1.79999995231628	27.599999666214	11.1666666666667	20.5333336194356	21.2166666984558	10.8833332061768	478	99	0	95.9279196285674	279	3	11	259	0.3982	1278	1.1373	Experimental (Nutrients Only)	0	0	0	0	Control	2008	NA	3
824	890	sedg.us	2010	28	3	Sedgwick Reserve UCNRS	North America	US	Pacific Coast (North America)	0	0	0	0	annual grassland	550	34.7	-120.0166667	-757	15.5750000476837	16.2666665712992	58.9371984348672	426.808989325951	29.3999996185303	1.79999995231628	27.599999666214	11.1666666666667	20.5333336194356	21.2166666984558	10.8833332061768	478	99	0	95.9279196285674	279	3	11	259	0.3982	1278	1.1373	Experimental (Nutrients Only)	0	0	0	0	Control	2008	NA	3
825	891	sedg.us	2011	1	1	Sedgwick Reserve UCNRS	North America	US	Pacific Coast (North America)	0	0	0	0	annual grassland	550	34.7	-120.0166667	-757	15.5750000476837	16.2666665712992	58.9371984348672	426.808989325951	29.3999996185303	1.79999995231628	27.599999666214	11.1666666666667	20.5333336194356	21.2166666984558	10.8833332061768	478	99	0	95.9279196285674	279	3	11	259	0.3982	1278	1.1373	Experimental (Nutrients Only)	0	0	0	0	Control	2008	NA	4
826	892	sedg.us	2011	7	1	Sedgwick Reserve UCNRS	North America	US	Pacific Coast (North America)	0	0	0	0	annual grassland	550	34.7	-120.0166667	-757	15.5750000476837	16.2666665712992	58.9371984348672	426.808989325951	29.3999996185303	1.79999995231628	27.599999666214	11.1666666666667	20.5333336194356	21.2166666984558	10.8833332061768	478	99	0	95.9279196285674	279	3	11	259	0.3982	1278	1.1373	Experimental (Nutrients Only)	0	0	0	0	Control	2008	NA	4
827	893	sedg.us	2011	14	2	Sedgwick Reserve UCNRS	North America	US	Pacific Coast (North America)	0	0	0	0	annual grassland	550	34.7	-120.0166667	-757	15.5750000476837	16.2666665712992	58.9371984348672	426.808989325951	29.3999996185303	1.79999995231628	27.599999666214	11.1666666666667	20.5333336194356	21.2166666984558	10.8833332061768	478	99	0	95.9279196285674	279	3	11	259	0.3982	1278	1.1373	Experimental (Nutrients Only)	0	0	0	0	Control	2008	NA	4
828	894	sedg.us	2011	17	2	Sedgwick Reserve UCNRS	North America	US	Pacific Coast (North America)	0	0	0	0	annual grassland	550	34.7	-120.0166667	-757	15.5750000476837	16.2666665712992	58.9371984348672	426.808989325951	29.3999996185303	1.79999995231628	27.599999666214	11.1666666666667	20.5333336194356	21.2166666984558	10.8833332061768	478	99	0	95.9279196285674	279	3	11	259	0.3982	1278	1.1373	Experimental (Nutrients Only)	0	0	0	0	Control	2008	NA	4
829	895	sedg.us	2011	21	3	Sedgwick Reserve UCNRS	North America	US	Pacific Coast (North America)	0	0	0	0	annual grassland	550	34.7	-120.0166667	-757	15.5750000476837	16.2666665712992	58.9371984348672	426.808989325951	29.3999996185303	1.79999995231628	27.599999666214	11.1666666666667	20.5333336194356	21.2166666984558	10.8833332061768	478	99	0	95.9279196285674	279	3	11	259	0.3982	1278	1.1373	Experimental (Nutrients Only)	0	0	0	0	Control	2008	NA	4
830	896	sedg.us	2011	28	3	Sedgwick Reserve UCNRS	North America	US	Pacific Coast (North America)	0	0	0	0	annual grassland	550	34.7	-120.0166667	-757	15.5750000476837	16.2666665712992	58.9371984348672	426.808989325951	29.3999996185303	1.79999995231628	27.599999666214	11.1666666666667	20.5333336194356	21.2166666984558	10.8833332061768	478	99	0	95.9279196285674	279	3	11	259	0.3982	1278	1.1373	Experimental (Nutrients Only)	0	0	0	0	Control	2008	NA	4
831	897	sedg.us	2012	1	1	Sedgwick Reserve UCNRS	North America	US	Pacific Coast (North America)	0	0	0	0	annual grassland	550	34.7	-120.0166667	-757	15.5750000476837	16.2666665712992	58.9371984348672	426.808989325951	29.3999996185303	1.79999995231628	27.599999666214	11.1666666666667	20.5333336194356	21.2166666984558	10.8833332061768	478	99	0	95.9279196285674	279	3	11	259	0.3982	1278	1.1373	Experimental (Nutrients Only)	0	0	0	0	Control	2008	NA	5
832	898	sedg.us	2012	7	1	Sedgwick Reserve UCNRS	North America	US	Pacific Coast (North America)	0	0	0	0	annual grassland	550	34.7	-120.0166667	-757	15.5750000476837	16.2666665712992	58.9371984348672	426.808989325951	29.3999996185303	1.79999995231628	27.599999666214	11.1666666666667	20.5333336194356	21.2166666984558	10.8833332061768	478	99	0	95.9279196285674	279	3	11	259	0.3982	1278	1.1373	Experimental (Nutrients Only)	0	0	0	0	Control	2008	NA	5
833	899	sedg.us	2012	14	2	Sedgwick Reserve UCNRS	North America	US	Pacific Coast (North America)	0	0	0	0	annual grassland	550	34.7	-120.0166667	-757	15.5750000476837	16.2666665712992	58.9371984348672	426.808989325951	29.3999996185303	1.79999995231628	27.599999666214	11.1666666666667	20.5333336194356	21.2166666984558	10.8833332061768	478	99	0	95.9279196285674	279	3	11	259	0.3982	1278	1.1373	Experimental (Nutrients Only)	0	0	0	0	Control	2008	NA	5
834	900	sedg.us	2012	17	2	Sedgwick Reserve UCNRS	North America	US	Pacific Coast (North America)	0	0	0	0	annual grassland	550	34.7	-120.0166667	-757	15.5750000476837	16.2666665712992	58.9371984348672	426.808989325951	29.3999996185303	1.79999995231628	27.599999666214	11.1666666666667	20.5333336194356	21.2166666984558	10.8833332061768	478	99	0	95.9279196285674	279	3	11	259	0.3982	1278	1.1373	Experimental (Nutrients Only)	0	0	0	0	Control	2008	NA	5
835	901	sedg.us	2012	21	3	Sedgwick Reserve UCNRS	North America	US	Pacific Coast (North America)	0	0	0	0	annual grassland	550	34.7	-120.0166667	-757	15.5750000476837	16.2666665712992	58.9371984348672	426.808989325951	29.3999996185303	1.79999995231628	27.599999666214	11.1666666666667	20.5333336194356	21.2166666984558	10.8833332061768	478	99	0	95.9279196285674	279	3	11	259	0.3982	1278	1.1373	Experimental (Nutrients Only)	0	0	0	0	Control	2008	NA	5
836	902	sedg.us	2012	28	3	Sedgwick Reserve UCNRS	North America	US	Pacific Coast (North America)	0	0	0	0	annual grassland	550	34.7	-120.0166667	-757	15.5750000476837	16.2666665712992	58.9371984348672	426.808989325951	29.3999996185303	1.79999995231628	27.599999666214	11.1666666666667	20.5333336194356	21.2166666984558	10.8833332061768	478	99	0	95.9279196285674	279	3	11	259	0.3982	1278	1.1373	Experimental (Nutrients Only)	0	0	0	0	Control	2008	NA	5
837	903	sedg.us	2013	1	1	Sedgwick Reserve UCNRS	North America	US	Pacific Coast (North America)	0	0	0	0	annual grassland	550	34.7	-120.0166667	-757	15.5750000476837	16.2666665712992	58.9371984348672	426.808989325951	29.3999996185303	1.79999995231628	27.599999666214	11.1666666666667	20.5333336194356	21.2166666984558	10.8833332061768	478	99	0	95.9279196285674	279	3	11	259	0.3982	1278	1.1373	Experimental (Nutrients Only)	0	0	0	0	Control	2008	NA	6
838	904	sedg.us	2013	7	1	Sedgwick Reserve UCNRS	North America	US	Pacific Coast (North America)	0	0	0	0	annual grassland	550	34.7	-120.0166667	-757	15.5750000476837	16.2666665712992	58.9371984348672	426.808989325951	29.3999996185303	1.79999995231628	27.599999666214	11.1666666666667	20.5333336194356	21.2166666984558	10.8833332061768	478	99	0	95.9279196285674	279	3	11	259	0.3982	1278	1.1373	Experimental (Nutrients Only)	0	0	0	0	Control	2008	NA	6
839	905	sedg.us	2013	14	2	Sedgwick Reserve UCNRS	North America	US	Pacific Coast (North America)	0	0	0	0	annual grassland	550	34.7	-120.0166667	-757	15.5750000476837	16.2666665712992	58.9371984348672	426.808989325951	29.3999996185303	1.79999995231628	27.599999666214	11.1666666666667	20.5333336194356	21.2166666984558	10.8833332061768	478	99	0	95.9279196285674	279	3	11	259	0.3982	1278	1.1373	Experimental (Nutrients Only)	0	0	0	0	Control	2008	NA	6
840	906	sedg.us	2013	17	2	Sedgwick Reserve UCNRS	North America	US	Pacific Coast (North America)	0	0	0	0	annual grassland	550	34.7	-120.0166667	-757	15.5750000476837	16.2666665712992	58.9371984348672	426.808989325951	29.3999996185303	1.79999995231628	27.599999666214	11.1666666666667	20.5333336194356	21.2166666984558	10.8833332061768	478	99	0	95.9279196285674	279	3	11	259	0.3982	1278	1.1373	Experimental (Nutrients Only)	0	0	0	0	Control	2008	NA	6
841	907	sedg.us	2013	21	3	Sedgwick Reserve UCNRS	North America	US	Pacific Coast (North America)	0	0	0	0	annual grassland	550	34.7	-120.0166667	-757	15.5750000476837	16.2666665712992	58.9371984348672	426.808989325951	29.3999996185303	1.79999995231628	27.599999666214	11.1666666666667	20.5333336194356	21.2166666984558	10.8833332061768	478	99	0	95.9279196285674	279	3	11	259	0.3982	1278	1.1373	Experimental (Nutrients Only)	0	0	0	0	Control	2008	NA	6
842	908	sedg.us	2013	28	3	Sedgwick Reserve UCNRS	North America	US	Pacific Coast (North America)	0	0	0	0	annual grassland	550	34.7	-120.0166667	-757	15.5750000476837	16.2666665712992	58.9371984348672	426.808989325951	29.3999996185303	1.79999995231628	27.599999666214	11.1666666666667	20.5333336194356	21.2166666984558	10.8833332061768	478	99	0	95.9279196285674	279	3	11	259	0.3982	1278	1.1373	Experimental (Nutrients Only)	0	0	0	0	Control	2008	NA	6
843	909	sedg.us	2014	1	1	Sedgwick Reserve UCNRS	North America	US	Pacific Coast (North America)	0	0	0	0	annual grassland	550	34.7	-120.0166667	-757	15.5750000476837	16.2666665712992	58.9371984348672	426.808989325951	29.3999996185303	1.79999995231628	27.599999666214	11.1666666666667	20.5333336194356	21.2166666984558	10.8833332061768	478	99	0	95.9279196285674	279	3	11	259	0.3982	1278	1.1373	Experimental (Nutrients Only)	0	0	0	0	Control	2008	NA	7
844	910	sedg.us	2014	7	1	Sedgwick Reserve UCNRS	North America	US	Pacific Coast (North America)	0	0	0	0	annual grassland	550	34.7	-120.0166667	-757	15.5750000476837	16.2666665712992	58.9371984348672	426.808989325951	29.3999996185303	1.79999995231628	27.599999666214	11.1666666666667	20.5333336194356	21.2166666984558	10.8833332061768	478	99	0	95.9279196285674	279	3	11	259	0.3982	1278	1.1373	Experimental (Nutrients Only)	0	0	0	0	Control	2008	NA	7
845	911	sedg.us	2014	14	2	Sedgwick Reserve UCNRS	North America	US	Pacific Coast (North America)	0	0	0	0	annual grassland	550	34.7	-120.0166667	-757	15.5750000476837	16.2666665712992	58.9371984348672	426.808989325951	29.3999996185303	1.79999995231628	27.599999666214	11.1666666666667	20.5333336194356	21.2166666984558	10.8833332061768	478	99	0	95.9279196285674	279	3	11	259	0.3982	1278	1.1373	Experimental (Nutrients Only)	0	0	0	0	Control	2008	NA	7
846	912	sedg.us	2014	17	2	Sedgwick Reserve UCNRS	North America	US	Pacific Coast (North America)	0	0	0	0	annual grassland	550	34.7	-120.0166667	-757	15.5750000476837	16.2666665712992	58.9371984348672	426.808989325951	29.3999996185303	1.79999995231628	27.599999666214	11.1666666666667	20.5333336194356	21.2166666984558	10.8833332061768	478	99	0	95.9279196285674	279	3	11	259	0.3982	1278	1.1373	Experimental (Nutrients Only)	0	0	0	0	Control	2008	NA	7
847	913	sedg.us	2014	21	3	Sedgwick Reserve UCNRS	North America	US	Pacific Coast (North America)	0	0	0	0	annual grassland	550	34.7	-120.0166667	-757	15.5750000476837	16.2666665712992	58.9371984348672	426.808989325951	29.3999996185303	1.79999995231628	27.599999666214	11.1666666666667	20.5333336194356	21.2166666984558	10.8833332061768	478	99	0	95.9279196285674	279	3	11	259	0.3982	1278	1.1373	Experimental (Nutrients Only)	0	0	0	0	Control	2008	NA	7
848	914	sedg.us	2014	28	3	Sedgwick Reserve UCNRS	North America	US	Pacific Coast (North America)	0	0	0	0	annual grassland	550	34.7	-120.0166667	-757	15.5750000476837	16.2666665712992	58.9371984348672	426.808989325951	29.3999996185303	1.79999995231628	27.599999666214	11.1666666666667	20.5333336194356	21.2166666984558	10.8833332061768	478	99	0	95.9279196285674	279	3	11	259	0.3982	1278	1.1373	Experimental (Nutrients Only)	0	0	0	0	Control	2008	NA	7
849	915	sedg.us	2015	1	1	Sedgwick Reserve UCNRS	North America	US	Pacific Coast (North America)	0	0	0	0	annual grassland	550	34.7	-120.0166667	-757	15.5750000476837	16.2666665712992	58.9371984348672	426.808989325951	29.3999996185303	1.79999995231628	27.599999666214	11.1666666666667	20.5333336194356	21.2166666984558	10.8833332061768	478	99	0	95.9279196285674	279	3	11	259	0.3982	1278	1.1373	Experimental (Nutrients Only)	0	0	0	0	Control	2008	NA	8
850	916	sedg.us	2015	7	1	Sedgwick Reserve UCNRS	North America	US	Pacific Coast (North America)	0	0	0	0	annual grassland	550	34.7	-120.0166667	-757	15.5750000476837	16.2666665712992	58.9371984348672	426.808989325951	29.3999996185303	1.79999995231628	27.599999666214	11.1666666666667	20.5333336194356	21.2166666984558	10.8833332061768	478	99	0	95.9279196285674	279	3	11	259	0.3982	1278	1.1373	Experimental (Nutrients Only)	0	0	0	0	Control	2008	NA	8
851	917	sedg.us	2015	14	2	Sedgwick Reserve UCNRS	North America	US	Pacific Coast (North America)	0	0	0	0	annual grassland	550	34.7	-120.0166667	-757	15.5750000476837	16.2666665712992	58.9371984348672	426.808989325951	29.3999996185303	1.79999995231628	27.599999666214	11.1666666666667	20.5333336194356	21.2166666984558	10.8833332061768	478	99	0	95.9279196285674	279	3	11	259	0.3982	1278	1.1373	Experimental (Nutrients Only)	0	0	0	0	Control	2008	NA	8
852	918	sedg.us	2015	17	2	Sedgwick Reserve UCNRS	North America	US	Pacific Coast (North America)	0	0	0	0	annual grassland	550	34.7	-120.0166667	-757	15.5750000476837	16.2666665712992	58.9371984348672	426.808989325951	29.3999996185303	1.79999995231628	27.599999666214	11.1666666666667	20.5333336194356	21.2166666984558	10.8833332061768	478	99	0	95.9279196285674	279	3	11	259	0.3982	1278	1.1373	Experimental (Nutrients Only)	0	0	0	0	Control	2008	NA	8
853	919	sedg.us	2015	21	3	Sedgwick Reserve UCNRS	North America	US	Pacific Coast (North America)	0	0	0	0	annual grassland	550	34.7	-120.0166667	-757	15.5750000476837	16.2666665712992	58.9371984348672	426.808989325951	29.3999996185303	1.79999995231628	27.599999666214	11.1666666666667	20.5333336194356	21.2166666984558	10.8833332061768	478	99	0	95.9279196285674	279	3	11	259	0.3982	1278	1.1373	Experimental (Nutrients Only)	0	0	0	0	Control	2008	NA	8
854	920	sedg.us	2015	28	3	Sedgwick Reserve UCNRS	North America	US	Pacific Coast (North America)	0	0	0	0	annual grassland	550	34.7	-120.0166667	-757	15.5750000476837	16.2666665712992	58.9371984348672	426.808989325951	29.3999996185303	1.79999995231628	27.599999666214	11.1666666666667	20.5333336194356	21.2166666984558	10.8833332061768	478	99	0	95.9279196285674	279	3	11	259	0.3982	1278	1.1373	Experimental (Nutrients Only)	0	0	0	0	Control	2008	NA	8
855	921	sedg.us	2016	1	1	Sedgwick Reserve UCNRS	North America	US	Pacific Coast (North America)	0	0	0	0	annual grassland	550	34.7	-120.0166667	-757	15.5750000476837	16.2666665712992	58.9371984348672	426.808989325951	29.3999996185303	1.79999995231628	27.599999666214	11.1666666666667	20.5333336194356	21.2166666984558	10.8833332061768	478	99	0	95.9279196285674	279	3	11	259	0.3982	1278	1.1373	Experimental (Nutrients Only)	0	0	0	0	Control	2008	NA	9
856	922	sedg.us	2016	7	1	Sedgwick Reserve UCNRS	North America	US	Pacific Coast (North America)	0	0	0	0	annual grassland	550	34.7	-120.0166667	-757	15.5750000476837	16.2666665712992	58.9371984348672	426.808989325951	29.3999996185303	1.79999995231628	27.599999666214	11.1666666666667	20.5333336194356	21.2166666984558	10.8833332061768	478	99	0	95.9279196285674	279	3	11	259	0.3982	1278	1.1373	Experimental (Nutrients Only)	0	0	0	0	Control	2008	NA	9
857	923	sedg.us	2016	14	2	Sedgwick Reserve UCNRS	North America	US	Pacific Coast (North America)	0	0	0	0	annual grassland	550	34.7	-120.0166667	-757	15.5750000476837	16.2666665712992	58.9371984348672	426.808989325951	29.3999996185303	1.79999995231628	27.599999666214	11.1666666666667	20.5333336194356	21.2166666984558	10.8833332061768	478	99	0	95.9279196285674	279	3	11	259	0.3982	1278	1.1373	Experimental (Nutrients Only)	0	0	0	0	Control	2008	NA	9
858	924	sedg.us	2016	17	2	Sedgwick Reserve UCNRS	North America	US	Pacific Coast (North America)	0	0	0	0	annual grassland	550	34.7	-120.0166667	-757	15.5750000476837	16.2666665712992	58.9371984348672	426.808989325951	29.3999996185303	1.79999995231628	27.599999666214	11.1666666666667	20.5333336194356	21.2166666984558	10.8833332061768	478	99	0	95.9279196285674	279	3	11	259	0.3982	1278	1.1373	Experimental (Nutrients Only)	0	0	0	0	Control	2008	NA	9
859	925	sedg.us	2016	21	3	Sedgwick Reserve UCNRS	North America	US	Pacific Coast (North America)	0	0	0	0	annual grassland	550	34.7	-120.0166667	-757	15.5750000476837	16.2666665712992	58.9371984348672	426.808989325951	29.3999996185303	1.79999995231628	27.599999666214	11.1666666666667	20.5333336194356	21.2166666984558	10.8833332061768	478	99	0	95.9279196285674	279	3	11	259	0.3982	1278	1.1373	Experimental (Nutrients Only)	0	0	0	0	Control	2008	NA	9
860	926	sedg.us	2016	28	3	Sedgwick Reserve UCNRS	North America	US	Pacific Coast (North America)	0	0	0	0	annual grassland	550	34.7	-120.0166667	-757	15.5750000476837	16.2666665712992	58.9371984348672	426.808989325951	29.3999996185303	1.79999995231628	27.599999666214	11.1666666666667	20.5333336194356	21.2166666984558	10.8833332061768	478	99	0	95.9279196285674	279	3	11	259	0.3982	1278	1.1373	Experimental (Nutrients Only)	0	0	0	0	Control	2008	NA	9
861	927	sedg.us	2017	1	1	Sedgwick Reserve UCNRS	North America	US	Pacific Coast (North America)	0	0	0	0	annual grassland	550	34.7	-120.0166667	-757	15.5750000476837	16.2666665712992	58.9371984348672	426.808989325951	29.3999996185303	1.79999995231628	27.599999666214	11.1666666666667	20.5333336194356	21.2166666984558	10.8833332061768	478	99	0	95.9279196285674	279	3	11	259	0.3982	1278	1.1373	Experimental (Nutrients Only)	0	0	0	0	Control	2008	NA	10
862	928	sedg.us	2017	7	1	Sedgwick Reserve UCNRS	North America	US	Pacific Coast (North America)	0	0	0	0	annual grassland	550	34.7	-120.0166667	-757	15.5750000476837	16.2666665712992	58.9371984348672	426.808989325951	29.3999996185303	1.79999995231628	27.599999666214	11.1666666666667	20.5333336194356	21.2166666984558	10.8833332061768	478	99	0	95.9279196285674	279	3	11	259	0.3982	1278	1.1373	Experimental (Nutrients Only)	0	0	0	0	Control	2008	NA	10
863	929	sedg.us	2017	14	2	Sedgwick Reserve UCNRS	North America	US	Pacific Coast (North America)	0	0	0	0	annual grassland	550	34.7	-120.0166667	-757	15.5750000476837	16.2666665712992	58.9371984348672	426.808989325951	29.3999996185303	1.79999995231628	27.599999666214	11.1666666666667	20.5333336194356	21.2166666984558	10.8833332061768	478	99	0	95.9279196285674	279	3	11	259	0.3982	1278	1.1373	Experimental (Nutrients Only)	0	0	0	0	Control	2008	NA	10
864	930	sedg.us	2017	17	2	Sedgwick Reserve UCNRS	North America	US	Pacific Coast (North America)	0	0	0	0	annual grassland	550	34.7	-120.0166667	-757	15.5750000476837	16.2666665712992	58.9371984348672	426.808989325951	29.3999996185303	1.79999995231628	27.599999666214	11.1666666666667	20.5333336194356	21.2166666984558	10.8833332061768	478	99	0	95.9279196285674	279	3	11	259	0.3982	1278	1.1373	Experimental (Nutrients Only)	0	0	0	0	Control	2008	NA	10
865	931	sedg.us	2017	21	3	Sedgwick Reserve UCNRS	North America	US	Pacific Coast (North America)	0	0	0	0	annual grassland	550	34.7	-120.0166667	-757	15.5750000476837	16.2666665712992	58.9371984348672	426.808989325951	29.3999996185303	1.79999995231628	27.599999666214	11.1666666666667	20.5333336194356	21.2166666984558	10.8833332061768	478	99	0	95.9279196285674	279	3	11	259	0.3982	1278	1.1373	Experimental (Nutrients Only)	0	0	0	0	Control	2008	NA	10
866	932	sedg.us	2017	28	3	Sedgwick Reserve UCNRS	North America	US	Pacific Coast (North America)	0	0	0	0	annual grassland	550	34.7	-120.0166667	-757	15.5750000476837	16.2666665712992	58.9371984348672	426.808989325951	29.3999996185303	1.79999995231628	27.599999666214	11.1666666666667	20.5333336194356	21.2166666984558	10.8833332061768	478	99	0	95.9279196285674	279	3	11	259	0.3982	1278	1.1373	Experimental (Nutrients Only)	0	0	0	0	Control	2008	NA	10
867	933	sereng.tz	2008	7	1	Serengeti	Africa	TZ	Sub-saharan Africa	0	0	0	0	savanna	1536	-2.254503	34.512613	-808	21.9416665633519	12.8166666825612	83.7690622404211	76.1826078665228	29.5	14.1999998092651	15.3000001907349	22.5999997456868	20.7833329836528	22.5999997456868	20.7833329836528	827	140	13	56.5586114293924	345	74	345	74	0.5138	1662	7.369	Experimental (Full Factorial)	0	0	0	0	Control	2009	2008	0
868	934	sereng.tz	2008	16	2	Serengeti	Africa	TZ	Sub-saharan Africa	0	0	0	0	savanna	1536	-2.254503	34.512613	-808	21.9416665633519	12.8166666825612	83.7690622404211	76.1826078665228	29.5	14.1999998092651	15.3000001907349	22.5999997456868	20.7833329836528	22.5999997456868	20.7833329836528	827	140	13	56.5586114293924	345	74	345	74	0.5138	1662	7.369	Experimental (Full Factorial)	0	0	0	0	Control	2009	2008	0
869	935	sereng.tz	2008	23	3	Serengeti	Africa	TZ	Sub-saharan Africa	0	0	0	0	savanna	1536	-2.254503	34.512613	-808	21.9416665633519	12.8166666825612	83.7690622404211	76.1826078665228	29.5	14.1999998092651	15.3000001907349	22.5999997456868	20.7833329836528	22.5999997456868	20.7833329836528	827	140	13	56.5586114293924	345	74	345	74	0.5138	1662	7.369	Experimental (Full Factorial)	0	0	0	0	Control	2009	2008	0
870	936	sereng.tz	2009	7	1	Serengeti	Africa	TZ	Sub-saharan Africa	0	0	0	0	savanna	1536	-2.254503	34.512613	-808	21.9416665633519	12.8166666825612	83.7690622404211	76.1826078665228	29.5	14.1999998092651	15.3000001907349	22.5999997456868	20.7833329836528	22.5999997456868	20.7833329836528	827	140	13	56.5586114293924	345	74	345	74	0.5138	1662	7.369	Experimental (Full Factorial)	0	0	0	0	Control	2009	2008	1
871	937	sereng.tz	2009	16	2	Serengeti	Africa	TZ	Sub-saharan Africa	0	0	0	0	savanna	1536	-2.254503	34.512613	-808	21.9416665633519	12.8166666825612	83.7690622404211	76.1826078665228	29.5	14.1999998092651	15.3000001907349	22.5999997456868	20.7833329836528	22.5999997456868	20.7833329836528	827	140	13	56.5586114293924	345	74	345	74	0.5138	1662	7.369	Experimental (Full Factorial)	0	0	0	0	Control	2009	2008	1
872	938	sereng.tz	2009	23	3	Serengeti	Africa	TZ	Sub-saharan Africa	0	0	0	0	savanna	1536	-2.254503	34.512613	-808	21.9416665633519	12.8166666825612	83.7690622404211	76.1826078665228	29.5	14.1999998092651	15.3000001907349	22.5999997456868	20.7833329836528	22.5999997456868	20.7833329836528	827	140	13	56.5586114293924	345	74	345	74	0.5138	1662	7.369	Experimental (Full Factorial)	0	0	0	0	Control	2009	2008	1
873	939	sereng.tz	2010	7	1	Serengeti	Africa	TZ	Sub-saharan Africa	0	0	0	0	savanna	1536	-2.254503	34.512613	-808	21.9416665633519	12.8166666825612	83.7690622404211	76.1826078665228	29.5	14.1999998092651	15.3000001907349	22.5999997456868	20.7833329836528	22.5999997456868	20.7833329836528	827	140	13	56.5586114293924	345	74	345	74	0.5138	1662	7.369	Experimental (Full Factorial)	0	0	0	0	Control	2009	2008	2
874	940	sereng.tz	2010	16	2	Serengeti	Africa	TZ	Sub-saharan Africa	0	0	0	0	savanna	1536	-2.254503	34.512613	-808	21.9416665633519	12.8166666825612	83.7690622404211	76.1826078665228	29.5	14.1999998092651	15.3000001907349	22.5999997456868	20.7833329836528	22.5999997456868	20.7833329836528	827	140	13	56.5586114293924	345	74	345	74	0.5138	1662	7.369	Experimental (Full Factorial)	0	0	0	0	Control	2009	2008	2
875	941	sereng.tz	2010	23	3	Serengeti	Africa	TZ	Sub-saharan Africa	0	0	0	0	savanna	1536	-2.254503	34.512613	-808	21.9416665633519	12.8166666825612	83.7690622404211	76.1826078665228	29.5	14.1999998092651	15.3000001907349	22.5999997456868	20.7833329836528	22.5999997456868	20.7833329836528	827	140	13	56.5586114293924	345	74	345	74	0.5138	1662	7.369	Experimental (Full Factorial)	0	0	0	0	Control	2009	2008	2
876	942	sereng.tz	2011	7	1	Serengeti	Africa	TZ	Sub-saharan Africa	0	0	0	0	savanna	1536	-2.254503	34.512613	-808	21.9416665633519	12.8166666825612	83.7690622404211	76.1826078665228	29.5	14.1999998092651	15.3000001907349	22.5999997456868	20.7833329836528	22.5999997456868	20.7833329836528	827	140	13	56.5586114293924	345	74	345	74	0.5138	1662	7.369	Experimental (Full Factorial)	0	0	0	0	Control	2009	2008	3
877	943	sereng.tz	2011	16	2	Serengeti	Africa	TZ	Sub-saharan Africa	0	0	0	0	savanna	1536	-2.254503	34.512613	-808	21.9416665633519	12.8166666825612	83.7690622404211	76.1826078665228	29.5	14.1999998092651	15.3000001907349	22.5999997456868	20.7833329836528	22.5999997456868	20.7833329836528	827	140	13	56.5586114293924	345	74	345	74	0.5138	1662	7.369	Experimental (Full Factorial)	0	0	0	0	Control	2009	2008	3
878	944	sereng.tz	2011	23	3	Serengeti	Africa	TZ	Sub-saharan Africa	0	0	0	0	savanna	1536	-2.254503	34.512613	-808	21.9416665633519	12.8166666825612	83.7690622404211	76.1826078665228	29.5	14.1999998092651	15.3000001907349	22.5999997456868	20.7833329836528	22.5999997456868	20.7833329836528	827	140	13	56.5586114293924	345	74	345	74	0.5138	1662	7.369	Experimental (Full Factorial)	0	0	0	0	Control	2009	2008	3
879	945	sereng.tz	2012	7	1	Serengeti	Africa	TZ	Sub-saharan Africa	0	0	0	0	savanna	1536	-2.254503	34.512613	-808	21.9416665633519	12.8166666825612	83.7690622404211	76.1826078665228	29.5	14.1999998092651	15.3000001907349	22.5999997456868	20.7833329836528	22.5999997456868	20.7833329836528	827	140	13	56.5586114293924	345	74	345	74	0.5138	1662	7.369	Experimental (Full Factorial)	0	0	0	0	Control	2009	2008	4
880	946	sereng.tz	2012	16	2	Serengeti	Africa	TZ	Sub-saharan Africa	0	0	0	0	savanna	1536	-2.254503	34.512613	-808	21.9416665633519	12.8166666825612	83.7690622404211	76.1826078665228	29.5	14.1999998092651	15.3000001907349	22.5999997456868	20.7833329836528	22.5999997456868	20.7833329836528	827	140	13	56.5586114293924	345	74	345	74	0.5138	1662	7.369	Experimental (Full Factorial)	0	0	0	0	Control	2009	2008	4
881	947	sereng.tz	2012	23	3	Serengeti	Africa	TZ	Sub-saharan Africa	0	0	0	0	savanna	1536	-2.254503	34.512613	-808	21.9416665633519	12.8166666825612	83.7690622404211	76.1826078665228	29.5	14.1999998092651	15.3000001907349	22.5999997456868	20.7833329836528	22.5999997456868	20.7833329836528	827	140	13	56.5586114293924	345	74	345	74	0.5138	1662	7.369	Experimental (Full Factorial)	0	0	0	0	Control	2009	2008	4
882	948	sevi.us	2007	8	1	Sevilleta LTER	North America	US	Central plains (North America)	0	0	0	0	desert grassland	1600	34.3592	-106.6905	-1221	13.0625001539787	19.6416668991248	45.6782951142437	846.825976600902	34	-9	43	22.9000002543132	4.76666669050852	23.5000006357829	2.69999996821086	252	52	10	66.0691985212335	129	30	107	34	0.171	1473	1.9647	Experimental (Nutrients Only)	0	0	0	0	Control	2008	NA	0
883	949	sevi.us	2007	12	1	Sevilleta LTER	North America	US	Central plains (North America)	0	0	0	0	desert grassland	1600	34.3592	-106.6905	-1221	13.0625001539787	19.6416668991248	45.6782951142437	846.825976600902	34	-9	43	22.9000002543132	4.76666669050852	23.5000006357829	2.69999996821086	252	52	10	66.0691985212335	129	30	107	34	0.171	1473	1.9647	Experimental (Nutrients Only)	0	0	0	0	Control	2008	NA	0
884	950	sevi.us	2007	22	1	Sevilleta LTER	North America	US	Central plains (North America)	0	0	0	0	desert grassland	1600	34.3592	-106.6905	-1221	13.0625001539787	19.6416668991248	45.6782951142437	846.825976600902	34	-9	43	22.9000002543132	4.76666669050852	23.5000006357829	2.69999996821086	252	52	10	66.0691985212335	129	30	107	34	0.171	1473	1.9647	Experimental (Nutrients Only)	0	0	0	0	Control	2008	NA	0
885	951	sevi.us	2007	35	1	Sevilleta LTER	North America	US	Central plains (North America)	0	0	0	0	desert grassland	1600	34.3592	-106.6905	-1221	13.0625001539787	19.6416668991248	45.6782951142437	846.825976600902	34	-9	43	22.9000002543132	4.76666669050852	23.5000006357829	2.69999996821086	252	52	10	66.0691985212335	129	30	107	34	0.171	1473	1.9647	Experimental (Nutrients Only)	0	0	0	0	Control	2008	NA	0
886	952	sevi.us	2007	40	1	Sevilleta LTER	North America	US	Central plains (North America)	0	0	0	0	desert grassland	1600	34.3592	-106.6905	-1221	13.0625001539787	19.6416668991248	45.6782951142437	846.825976600902	34	-9	43	22.9000002543132	4.76666669050852	23.5000006357829	2.69999996821086	252	52	10	66.0691985212335	129	30	107	34	0.171	1473	1.9647	Experimental (Nutrients Only)	0	0	0	0	Control	2008	NA	0
887	953	sevi.us	2008	8	1	Sevilleta LTER	North America	US	Central plains (North America)	0	0	0	0	desert grassland	1600	34.3592	-106.6905	-1221	13.0625001539787	19.6416668991248	45.6782951142437	846.825976600902	34	-9	43	22.9000002543132	4.76666669050852	23.5000006357829	2.69999996821086	252	52	10	66.0691985212335	129	30	107	34	0.171	1473	1.9647	Experimental (Nutrients Only)	0	0	0	0	Control	2008	NA	1
888	954	sevi.us	2008	12	1	Sevilleta LTER	North America	US	Central plains (North America)	0	0	0	0	desert grassland	1600	34.3592	-106.6905	-1221	13.0625001539787	19.6416668991248	45.6782951142437	846.825976600902	34	-9	43	22.9000002543132	4.76666669050852	23.5000006357829	2.69999996821086	252	52	10	66.0691985212335	129	30	107	34	0.171	1473	1.9647	Experimental (Nutrients Only)	0	0	0	0	Control	2008	NA	1
889	955	sevi.us	2008	22	1	Sevilleta LTER	North America	US	Central plains (North America)	0	0	0	0	desert grassland	1600	34.3592	-106.6905	-1221	13.0625001539787	19.6416668991248	45.6782951142437	846.825976600902	34	-9	43	22.9000002543132	4.76666669050852	23.5000006357829	2.69999996821086	252	52	10	66.0691985212335	129	30	107	34	0.171	1473	1.9647	Experimental (Nutrients Only)	0	0	0	0	Control	2008	NA	1
890	956	sevi.us	2008	35	1	Sevilleta LTER	North America	US	Central plains (North America)	0	0	0	0	desert grassland	1600	34.3592	-106.6905	-1221	13.0625001539787	19.6416668991248	45.6782951142437	846.825976600902	34	-9	43	22.9000002543132	4.76666669050852	23.5000006357829	2.69999996821086	252	52	10	66.0691985212335	129	30	107	34	0.171	1473	1.9647	Experimental (Nutrients Only)	0	0	0	0	Control	2008	NA	1
891	957	sevi.us	2008	40	1	Sevilleta LTER	North America	US	Central plains (North America)	0	0	0	0	desert grassland	1600	34.3592	-106.6905	-1221	13.0625001539787	19.6416668991248	45.6782951142437	846.825976600902	34	-9	43	22.9000002543132	4.76666669050852	23.5000006357829	2.69999996821086	252	52	10	66.0691985212335	129	30	107	34	0.171	1473	1.9647	Experimental (Nutrients Only)	0	0	0	0	Control	2008	NA	1
892	958	sevi.us	2009	8	1	Sevilleta LTER	North America	US	Central plains (North America)	0	0	0	0	desert grassland	1600	34.3592	-106.6905	-1221	13.0625001539787	19.6416668991248	45.6782951142437	846.825976600902	34	-9	43	22.9000002543132	4.76666669050852	23.5000006357829	2.69999996821086	252	52	10	66.0691985212335	129	30	107	34	0.171	1473	1.9647	Experimental (Nutrients Only)	0	0	0	0	Control	2008	NA	2
893	959	sevi.us	2009	12	1	Sevilleta LTER	North America	US	Central plains (North America)	0	0	0	0	desert grassland	1600	34.3592	-106.6905	-1221	13.0625001539787	19.6416668991248	45.6782951142437	846.825976600902	34	-9	43	22.9000002543132	4.76666669050852	23.5000006357829	2.69999996821086	252	52	10	66.0691985212335	129	30	107	34	0.171	1473	1.9647	Experimental (Nutrients Only)	0	0	0	0	Control	2008	NA	2
894	960	sevi.us	2009	22	1	Sevilleta LTER	North America	US	Central plains (North America)	0	0	0	0	desert grassland	1600	34.3592	-106.6905	-1221	13.0625001539787	19.6416668991248	45.6782951142437	846.825976600902	34	-9	43	22.9000002543132	4.76666669050852	23.5000006357829	2.69999996821086	252	52	10	66.0691985212335	129	30	107	34	0.171	1473	1.9647	Experimental (Nutrients Only)	0	0	0	0	Control	2008	NA	2
895	961	sevi.us	2009	35	1	Sevilleta LTER	North America	US	Central plains (North America)	0	0	0	0	desert grassland	1600	34.3592	-106.6905	-1221	13.0625001539787	19.6416668991248	45.6782951142437	846.825976600902	34	-9	43	22.9000002543132	4.76666669050852	23.5000006357829	2.69999996821086	252	52	10	66.0691985212335	129	30	107	34	0.171	1473	1.9647	Experimental (Nutrients Only)	0	0	0	0	Control	2008	NA	2
896	962	sevi.us	2009	40	1	Sevilleta LTER	North America	US	Central plains (North America)	0	0	0	0	desert grassland	1600	34.3592	-106.6905	-1221	13.0625001539787	19.6416668991248	45.6782951142437	846.825976600902	34	-9	43	22.9000002543132	4.76666669050852	23.5000006357829	2.69999996821086	252	52	10	66.0691985212335	129	30	107	34	0.171	1473	1.9647	Experimental (Nutrients Only)	0	0	0	0	Control	2008	NA	2
897	963	sevi.us	2010	8	1	Sevilleta LTER	North America	US	Central plains (North America)	0	0	0	0	desert grassland	1600	34.3592	-106.6905	-1221	13.0625001539787	19.6416668991248	45.6782951142437	846.825976600902	34	-9	43	22.9000002543132	4.76666669050852	23.5000006357829	2.69999996821086	252	52	10	66.0691985212335	129	30	107	34	0.171	1473	1.9647	Experimental (Nutrients Only)	0	0	0	0	Control	2008	NA	3
898	964	sevi.us	2010	12	1	Sevilleta LTER	North America	US	Central plains (North America)	0	0	0	0	desert grassland	1600	34.3592	-106.6905	-1221	13.0625001539787	19.6416668991248	45.6782951142437	846.825976600902	34	-9	43	22.9000002543132	4.76666669050852	23.5000006357829	2.69999996821086	252	52	10	66.0691985212335	129	30	107	34	0.171	1473	1.9647	Experimental (Nutrients Only)	0	0	0	0	Control	2008	NA	3
899	965	sevi.us	2010	22	1	Sevilleta LTER	North America	US	Central plains (North America)	0	0	0	0	desert grassland	1600	34.3592	-106.6905	-1221	13.0625001539787	19.6416668991248	45.6782951142437	846.825976600902	34	-9	43	22.9000002543132	4.76666669050852	23.5000006357829	2.69999996821086	252	52	10	66.0691985212335	129	30	107	34	0.171	1473	1.9647	Experimental (Nutrients Only)	0	0	0	0	Control	2008	NA	3
900	966	sevi.us	2010	35	1	Sevilleta LTER	North America	US	Central plains (North America)	0	0	0	0	desert grassland	1600	34.3592	-106.6905	-1221	13.0625001539787	19.6416668991248	45.6782951142437	846.825976600902	34	-9	43	22.9000002543132	4.76666669050852	23.5000006357829	2.69999996821086	252	52	10	66.0691985212335	129	30	107	34	0.171	1473	1.9647	Experimental (Nutrients Only)	0	0	0	0	Control	2008	NA	3
901	967	sevi.us	2010	40	1	Sevilleta LTER	North America	US	Central plains (North America)	0	0	0	0	desert grassland	1600	34.3592	-106.6905	-1221	13.0625001539787	19.6416668991248	45.6782951142437	846.825976600902	34	-9	43	22.9000002543132	4.76666669050852	23.5000006357829	2.69999996821086	252	52	10	66.0691985212335	129	30	107	34	0.171	1473	1.9647	Experimental (Nutrients Only)	0	0	0	0	Control	2008	NA	3
[truncated: 330 more rows]
[truncated: 104 more columns]
